# Supplementary material for: Reduction in Phosphoribulokinase Amount and Re-Routing Metabolism in Chlamydomonas reinhardtii CP12 Mutants
Source: Int J Mol Sci. 2022 Feb 28;23(5):2710. doi: 10.3390/ijms23052710 (PMC8910624; doi:10.3390/ijms23052710)
Supplement: Supplementary file 1 [file ijms-23-02710-s001.zip]

Archive with 3 entries (3 files):
- Supplementary-Figures.pdf
- SupplementData_Table S1.xlsm
- SupplementData_Table S2.xlsm
