# Supplementary material for: Reduction in Phosphoribulokinase Amount and Re-Routing Metabolism in Chlamydomonas reinhardtii CP12 Mutants
Source: Int J Mol Sci. 2022 Feb 28;23(5):2710. doi: 10.3390/ijms23052710 (PMC8910624; doi:10.3390/ijms23052710)
Supplement: Supplementary file 1 [file ijms-23-02710-s001.zip › SupplementData_Table S1.xlsm]

## Sheet: Identified proteins
Significant	Significance -log10(P value)	Difference log2(∆CP12/WT)	Protein IDs	Peptides	Razor + unique peptides	Unique peptides	Sequence coverage [%]	Unique + razor sequence coverage [%]	Unique sequence coverage [%]	Mol. weight [kDa]	Q-value	Score	Intensity	MS/MS count	∆CP12_1	∆CP12_2	∆CP12_3	WT_1	WT_2	WT_3
	0.948540374842898	-0.21039326985677	Cre01.g000350.t1.1	13	13	13	48.7	48.7	48.7	43.102	0	125.6	4030100000	74	29.114559173584	29.1782608032227	29.0226078033447	29.4802932739258	29.3095378875732	29.1567764282227
	0.00537162051074833	0.00614770253499231	Cre01.g000650.t1.1	7	7	7	15.8	15.8	15.8	82.671	0	12.234	193760000	7	24.6629695892334	NaN	25.3771629333496	24.9470844268799	24.7120895385742	25.3825817108154
	0.0630618887097012	0.0643513997395821	Cre01.g000900.t1.2	12	12	12	38.5	38.5	38.5	50.844	0	121.34	2602800000	56	28.5010833740234	28.2652606964111	28.9105072021484	28.1442832946777	28.2469902038574	29.0925235748291
	1.04810793191866	0.185820261637371	Cre01.g001100.t1.2	22	22	22	44.5	44.5	44.5	69.963	0	161.99	4245400000	104	29.4659881591797	29.388313293457	29.2885055541992	29.1195640563965	29.1400718688965	29.3257102966309
	1.53925527950112	-0.348528544108074	Cre01.g001750.t1.2	8	8	8	17.3	17.3	17.3	60.329	0	33.484	339070000	19	25.6385955810547	25.4099254608154	25.3285160064697	25.8598442077637	25.8507423400879	25.7120361328125
	0.0885894776668247	-0.0474376678466797	Cre01.g002100.t1.2	3	3	3	3.4	3.4	3.4	124.07	0.00029656	2.6392	335460000	7	25.4417400360107	25.5854320526123	25.8356437683105	25.6239395141602	25.4308090209961	25.9503803253174
	1.23342193450366	-0.392303466796875	Cre01.g002300.t1.2	8	8	8	50	50	50	18.38	0	85.767	13829000000	58	30.5451736450195	30.7327919006348	30.2458114624023	30.9915885925293	30.8356018066406	30.8734970092773
	0.367965025674127	0.0404516855875663	Cre01.g002350.t1.1	9	9	9	22.7	22.7	22.7	61.693	0	21.075	345220000	16	25.6321201324463	25.7460422515869	25.7287120819092	25.6145076751709	25.6556453704834	25.7153663635254
	1.25834999362983	-0.352200190226238	Cre01.g002400.t1.1	5	5	5	24.9	24.9	24.9	24.659	0	19.606	634530000	18	26.2440338134766	26.2850513458252	26.5290851593018	26.7095146179199	26.5352840423584	26.8699722290039
	1.02040884360856	-0.540522257486977	Cre01.g002500.t1.2	15	15	15	57.2	57.2	57.2	26.577	0	85.65	24655000000	112	31.7324275970459	31.6285800933838	31.2287139892578	32.1789321899414	32.3416481018066	31.6907081604004
	2.3847194539999	0.429075876871746	Cre01.g004300.t1.2	22	22	22	49.1	49.1	49.1	64.898	0	103.37	4906800000	107	29.5292663574219	29.5266399383545	29.6931858062744	29.1973476409912	29.2053413391113	29.059175491333
	0.0795259557530377	0.0624281565348319	Cre01.g004350.t1.2	14	14	14	20.7	20.7	20.7	97.25	0	44.693	407760000	20	25.8913612365723	25.5036087036133	26.3170337677002	25.6461982727051	26.1285877227783	25.7499332427979
	1.58981558242316	-0.632083257039387	Cre01.g004400.t1.2	2	2	2	22.4	22.4	22.4	15.511	0	3.759	259270000	12	24.8419170379639	24.7317962646484	25.1748943328857	25.7247352600098	25.6126804351807	25.3074417114258
	0.588892411925432	-0.330228169759117	Cre01.g004450.t1.2	9	9	9	47.4	47.4	47.4	29.807	0	44.152	635780000	28	26.6935195922852	26.3627910614014	25.9627437591553	26.7532787322998	26.8495960235596	26.4068641662598
	0.494434857936166	0.186687469482422	Cre01.g004500.t1.2	18	18	18	53.4	53.4	53.4	52.803	0	174.9	9451000000	155	30.1350383758545	30.2102508544922	30.6090240478516	30.2204341888428	30.1895446777344	29.9842720031738
+	3.61969325181817	-2.92827033996582	Cre01.g004900.t1.2	13	13	10	83.3	83.3	56.4	23.603	0	88.467	1956700000	50	25.8212604522705	26.3354663848877	25.6524219512939	28.7213306427002	28.7806606292725	29.091968536377
	1.55376800365427	-0.364154815673828	Cre01.g004950.t1.1	10	7	7	70.7	44.1	44.1	24.329	0	45.883	895960000	23	26.8181190490723	27.011905670166	26.7449645996094	27.2239818572998	27.3479022979736	27.0955696105957
	0.549415091907171	0.140417098999023	Cre01.g005050.t1.1	29	29	29	39	39	39	96.717	0	318.39	9347700000	164	30.3891544342041	30.3320217132568	30.6001873016357	30.1440658569336	30.3648414611816	30.3912048339844
	1.12661008689428	-0.44281514485677	Cre01.g005150.t1.1	10	10	10	33.7	33.7	33.7	48.791	0	54.579	2570600000	64	28.3307399749756	28.4094486236572	27.8473873138428	28.7534065246582	28.5840187072754	28.5785961151123
	0.808364786792954	-0.296700477600098	Cre01.g005813.t1.2	7	7	7	13.6	13.6	13.6	70.392	0	11.926	114460000	17	NaN	24.0727558135986	24.3642616271973	24.3704605102539	24.5009994506836	24.6741676330566
	1.96465343653654	0.737470626831055	Cre01.g005900.t1.1	3	3	3	7	7	7	52.195	0	7.7184	125750000	11	24.4141578674316	24.4914283752441	24.7210369110107	23.6605777740479	23.6777744293213	24.0758590698242
	0.115926910392463	0.0483360290527344	Cre01.g006950.t2.1;Cre01.g006950.t1.1	16	16	16	42.7	42.7	42.7	42.063	0	73.399	3700400000	64	29.0775260925293	29.0080108642578	29.1720027923584	29.2905941009521	29.0296535491943	28.7922840118408
	1.64270573605666	-0.628170649210613	Cre01.g007600.t2.1;Cre01.g007600.t1.1	8	8	8	44.6	44.6	44.6	27.731	0	113.57	818980000	30	26.633810043335	26.7971153259277	26.356876373291	27.2921962738037	27.3859081268311	26.9942092895508
	1.00756069778365	-0.335690816243492	Cre01.g007700.t1.1	15	15	15	43.1	43.1	43.1	62.264	0	145.41	2701300000	94	28.4654426574707	28.4979267120361	28.0302848815918	28.707540512085	28.7089881896973	28.5841979980469
	1.59535137867777	-0.315880457560219	Cre01.g007774.t1.1	9	9	9	21.1	21.1	21.1	71.135	0	64.204	862480000	35	26.7894248962402	26.81982421875	26.8979301452637	27.2194652557373	26.9829406738281	27.2524147033691
	0.823780282690242	1.404083887736	Cre01.g007950.t1.1	3	3	3	10	10	10	43.851	0	8.5347	182110000	9	25.9106559753418	25.41676902771	24.1350040435791	NaN	24.09450340271	23.4056148529053
	1.46495778315984	-3.11975924173991	Cre01.g009350.t1.2	14	14	14	45.6	45.6	45.6	46.6	0	94.299	2422000000	41	25.3889656066895	24.6335601806641	27.8745517730713	28.8279304504395	29.14870262146	29.2797222137451
	1.08218561046336	0.637516657511394	Cre01.g010400.t1.2	7	7	7	43.3	43.3	43.3	20.398	0	76.649	2350900000	44	28.572826385498	28.6552639007568	28.681001663208	27.9604148864746	27.5428886413574	28.4932384490967
	0.0837284033793059	0.0741405487060547	Cre01.g010450.t1.2	2	2	2	15.1	15.1	15.1	18.815	0	18.417	62510000	10	23.2609786987305	23.727855682373	NaN	23.2409782409668	NaN	23.5995750427246
	0.810718206491429	-0.617810567220047	Cre01.g010900.t1.2	22	22	22	68.7	68.7	68.7	40.304	0	290.67	86806000000	300	33.6128082275391	33.6335258483887	32.6519393920898	34.1129531860352	33.991756439209	33.6469955444336
	0.37430843561284	0.141862869262695	Cre01.g011000.t1.2	11	11	11	54.7	54.7	54.7	24.371	0	85.71	13735000000	96	31.2922515869141	31.1450366973877	30.7594661712646	30.9181213378906	30.9279708862305	30.9250736236572
	0.077388752204093	-0.0126698811848946	Cre01.g011100.t2.1;Cre01.g011100.t1.2	7	7	7	12.1	12.1	12.1	85.903	0	11.379	426430000	19	26.0975208282471	25.9234981536865	25.9359359741211	25.9771213531494	26.0232467651367	25.9945964813232
	0.919728222491873	0.523413976033531	Cre01.g011300.t1.1	4	4	4	9.2	9.2	9.2	56.087	0	7.7259	307900000	15	25.5967330932617	25.4709453582764	26.075309753418	24.8742713928223	25.16188621521	25.5365886688232
	0.809976985418288	0.250200907389324	Cre01.g011500.t1.2	7	7	7	35.8	35.8	35.8	34.031	0	34.332	1144000000	30	27.5100536346436	27.5768661499023	27.5466461181641	27.1626930236816	27.1429710388184	27.577299118042
	0.0835909404722905	0.0157546997070313	Cre01.g012150.t1.2	9	9	8	41.8	41.8	38.9	36.514	0	34.062	1087800000	38	27.1045951843262	27.1493816375732	27.237174987793	27.2407264709473	27.1500587463379	27.0531024932861
	1.26297040376554	0.219432195027668	Cre01.g012350.t1.2	15	15	15	15.5	15.5	15.5	153.73	0	30.383	668550000	33	26.8035354614258	26.5787391662598	26.8105392456055	26.515869140625	26.5597438812256	26.4589042663574
	0.586584954069182	0.275867462158203	Cre01.g012450.t1.1	15	15	15	4.6	4.6	4.6	544.29	0	59.061	5251400000	21	29.6683769226074	29.5454864501953	29.8841781616211	29.0589179992676	29.549991607666	29.6615295410156
	0.0521423136334079	0.046055793762207	Cre01.g012500.t1.2	2	2	2	8.8	8.8	8.8	21.863	0	3.8813	168760000	9	24.9084358215332	24.6199169158936	NaN	NaN	24.4711608886719	24.9650802612305
	1.00644911617826	-0.157726605733234	Cre01.g012600.t1.1	3	3	3	5.9	5.9	5.9	70.012	0	8.571	143740000	6	NaN	24.4931392669678	24.3946685791016	24.6413555145264	24.5156898498535	24.6478462219238
	1.17276237615255	-0.217263539632164	Cre01.g013600.t1.1	8	8	8	8.4	8.4	8.4	161.57	0	20.959	339870000	17	25.7089614868164	25.4676837921143	25.4767036437988	25.6960678100586	25.7929534912109	25.8161182403564
	0.0689249147016753	0.039034525553383	Cre01.g013700.t2.1;Cre01.g013700.t1.2	17	17	17	83.2	83.2	83.2	28.153	0	272.23	39872000000	183	32.7343063354492	32.7375144958496	32.1603584289551	32.584300994873	32.5138282775879	32.4169464111328
	0.904916141231046	0.224888483683269	Cre01.g013801.t1.2	3	3	3	10.4	10.4	10.4	50.513	0	5.2946	135440000	8	24.393424987793	24.3379688262939	24.5285625457764	24.0163974761963	24.2020969390869	24.3667964935303
	1.12054319749743	-0.448575973510742	Cre01.g014050.t1.2	4	4	4	10.8	10.8	10.8	45.503	0	4.454	279270000	10	25.0694828033447	25.2864799499512	24.9388980865479	25.6245250701904	25.7744464874268	25.2416172027588
	0.457383000945522	-0.16487757364909	Cre01.g014350.t1.2	8	8	8	52.1	52.1	52.1	20.972	0	26.844	1683500000	32	27.5261917114258	27.7272186279297	27.7788143157959	27.7868728637695	27.6409969329834	28.0989875793457
	1.12903130441187	-0.618837992350262	Cre01.g015000.t1.2	13	13	13	49.7	49.7	49.7	35.972	0	133.65	5819500000	75	29.0182628631592	28.9393253326416	29.6122970581055	29.765739440918	29.5801067352295	30.0805530548096
	0.156373287725417	-0.319033304850262	Cre01.g015350.t1.1	17	17	17	59.9	59.9	59.9	41.871	0	78.897	4037300000	77	29.4370021820068	29.4405918121338	27.7037181854248	29.7395038604736	29.6147212982178	28.1841869354248
	0.973538514884674	0.235801060994469	Cre01.g015600.t1.1	30	30	30	16.4	16.4	16.4	281.61	0	92.649	1701200000	80	28.0616760253906	28.1290798187256	27.9252433776855	27.9955024719238	27.7021331787109	27.7109603881836
	0.28844073503674	-0.235039393107098	Cre01.g015950.t1.2	4	4	4	18.7	18.7	18.7	29.702	0	33.376	256880000	14	25.3248825073242	25.4178333282471	24.5591163635254	25.5202827453613	25.5217208862305	24.9649467468262
	1.7844250759667	0.248080571492512	Cre01.g016050.t1.2	23	23	23	12.8	12.8	12.8	278.16	0	101.1	2243400000	69	28.4198112487793	28.4445056915283	28.5785236358643	28.1615886688232	28.2447700500488	28.2922401428223
	0.770660848421947	0.252607981363933	Cre01.g016300.t1.1	13	13	13	39.9	39.9	39.9	36.17	0	45.186	3154100000	65	28.9172973632813	28.6772422790527	29.1835708618164	28.7003154754639	28.7205810546875	28.5993900299072
	0.920253804019207	-0.414702733357746	Cre01.g016514.t1.1	19	19	19	43.4	43.4	43.4	60.796	0	94.531	6257600000	105	29.6832962036133	29.7624168395996	29.2381992340088	30.0563354492188	30.1554489135742	29.716236114502
	0.792590931057213	0.32489331563314	Cre01.g016528.t1.1	8	8	8	26.8	26.8	26.8	53.308	0	24.25	547070000	14	26.3902626037598	26.1990299224854	26.7925319671631	25.9938621520996	26.181791305542	26.2314910888672
	2.75965911260047	0.276730855305988	Cre01.g017050.t1.2	6	6	6	23.2	23.2	23.2	32.206	0	9.5286	368580000	13	25.8661327362061	25.7924327850342	25.9038009643555	25.5854320526123	25.5435676574707	25.6031742095947
	1.20575767287462	-0.669503529866535	Cre01.g017300.t1.2	3	3	3	26.1	26.1	26.1	20.724	0	56.365	646660000	11	26.1751613616943	25.9993801116943	26.4007701873779	27.0728588104248	27.1163444519043	26.3946189880371
	0.381539424208557	-0.175549189249676	Cre01.g018200.t1.1	9	9	9	5.5	5.5	5.5	287.43	0	27.057	147900000	21	NaN	24.3966293334961	24.7675933837891	24.5926342010498	24.753023147583	24.9273242950439
	0.0331709644855671	-0.0362977981567383	Cre01.g018800.t1.2	2	2	2	7.9	7.9	7.9	35.506	0	5.7632	737220000	16	26.8512668609619	26.2053451538086	27.0936584472656	NaN	26.5946292877197	26.9114799499512
	0.0918600963989888	0.0270531972249337	Cre01.g019200.t1.1	7	7	7	15.1	15.1	15.1	67.386	0	64.651	203620000	16	24.9413642883301	24.7794647216797	25.1285305023193	24.9068775177002	24.8820838928223	24.9792385101318
	1.12117062617286	0.119635899861652	Cre01.g019250.t1.2	13	13	13	43	43	43	43.179	0	168.17	6444400000	59	29.9328365325928	29.9029693603516	29.8265686035156	29.8141345977783	29.7989082336426	29.6904239654541
	0.64846675183789	0.280869166056316	Cre01.g019600.t1.2	5	5	5	29.7	29.7	29.7	23.836	0	59.027	671210000	18	26.6573104858398	26.5546169281006	27.0383148193359	26.3868961334229	26.298397064209	26.7223415374756
	0.0595527457988975	-0.0250930786132813	Cre01.g019850.t1.1	6	6	6	9.8	9.8	9.8	95.966	0	20.639	419660000	23	25.852123260498	25.8065624237061	26.0643501281738	25.8804264068604	25.7517223358154	26.166166305542
	0	0.531064351399738	Cre01.g020305.t1.1	2	2	2	48.3	48.3	48.3	6.2835	0	3.5996	560110000	9	25.3440113067627	25.3163433074951	25.7959785461426	NaN	NaN	24.9543800354004
+	2.84908865883297	0.578746795654297	Cre01.g020350.t1.2	7	7	7	38.4	38.4	38.4	21.659	0	17.764	2258800000	18	28.513484954834	28.696605682373	28.719274520874	28.0045852661133	28.0651226043701	28.1234169006348
	1.03210970156537	0.25749905904134	Cre01.g020918.t1.1	42	42	42	50.1	50.1	50.1	117.28	0	276.97	7505700000	169	30.0240612030029	30.068431854248	30.3861770629883	29.8849067687988	29.8664970397949	29.9547691345215
	1.04801896869688	0.223621368408203	Cre01.g020950.t1.2	7	7	7	21.7	21.7	21.7	42.152	0	11.856	674220000	20	26.696704864502	26.6030025482178	26.9110221862793	26.582763671875	26.5184841156006	26.4386177062988
	0.739940305160875	-0.405252456665039	Cre01.g021251.t1.1	22	22	22	48.6	48.6	48.6	55.694	0	198.53	7309000000	148	29.6197319030762	29.5433311462402	30.1867160797119	30.0141162872314	30.068431854248	30.4829883575439
	0.750258718074781	0.197715759277344	Cre01.g021600.t1.2	10	10	10	23	23	23	66.394	0	73.84	1495200000	34	27.7622413635254	27.7691326141357	28.0140361785889	27.6129474639893	27.5202827453613	27.8190326690674
	0.256410794626983	0.0781135559082031	Cre01.g022350.t1.2	2	2	2	2	2	2	149.57	0	5.1475	90130000	7	23.928409576416	23.632007598877	23.7837677001953	23.7574558258057	NaN	23.6491069793701
	1.16224017183554	0.344651540120442	Cre01.g022500.t1.2	6	5	5	10.2	9.3	9.3	81.992	0	18.819	159400000	7	24.64284324646	24.5783653259277	24.9678955078125	24.3283443450928	24.302360534668	24.5244445800781
	0.673913597096468	-0.250150044759113	Cre01.g022650.t1.2	6	6	6	23.7	23.7	23.7	43.439	0	52.757	265970000	12	25.3805694580078	25.2198162078857	24.9316577911377	25.2434711456299	25.4296913146973	25.6093311309814
	0.365521802023448	0.227180163065594	Cre01.g023300.t1.2	2	2	2	7.4	7.4	7.4	41.086	0	10.733	50116000	4	22.9648513793945	23.1140384674072	23.6013889312744	23.0437850952148	NaN	22.9553737640381
	1.95138292407375	0.290700276692707	Cre01.g023350.t1.1	20	20	20	40.5	40.5	40.5	73.277	0	87.242	2128500000	57	28.357666015625	28.3046073913574	28.4825077056885	28.1511249542236	28.101993560791	28.0195617675781
	0.767423794089966	0.0687713623046875	Cre01.g023787.t1.1	5	5	5	15.8	15.8	15.8	45.996	0	21.039	294910000	19	25.5299644470215	25.3900814056396	25.4652557373047	25.3936214447021	25.4069786071777	25.3783874511719
	0.475928044900341	-0.0779628753662109	Cre01.g024350.t1.2	6	6	6	12.9	12.9	12.9	69.967	0	47.882	741880000	24	26.48681640625	26.4267196655273	26.5146961212158	26.4331836700439	26.5678157806396	26.6611213684082
	0.455787902823019	0.146347045898438	Cre01.g024950.t1.2	9	9	9	13.6	13.6	13.6	87.882	0	17.442	428870000	20	25.8626613616943	25.804594039917	26.1994228363037	25.9054317474365	25.6895523071289	25.8326530456543
	1.69978486952661	-0.494483947753906	Cre01.g025250.t1.1	9	9	9	29.5	29.5	29.5	42.127	0	46.285	1164000000	28	27.2257289886475	27.2939510345459	27.0583763122559	27.580680847168	27.5701484680176	27.9106788635254
	0.587637964313038	-0.269912719726563	Cre01.g025400.t1.2	7	6	6	1.6	1.4	1.4	528.36	0	9.7875	78606000	12	23.4933834075928	23.7527694702148	23.0651817321777	23.6241073608398	23.7279586791992	23.769006729126
	0.405413600077001	-0.0771258672078439	Cre01.g025450.t1.2	5	5	5	13.3	13.3	13.3	46.397	0	12.107	174070000	6	NaN	24.8251247406006	24.6795463562012	24.7645092010498	24.8133792877197	24.9104957580566
	0.364758926732616	0.110348383585613	Cre01.g026450.t1.2	11	11	11	36.4	36.4	36.4	35.215	0	43.739	2933000000	62	28.6062202453613	28.5709095001221	28.9222393035889	28.6758975982666	28.4764938354492	28.6159324645996
	0.0245639628570516	-0.00500806172688684	Cre01.g026550.t1.1;REV__Cre13.g583972.t1.1	22	22	22	48.3	48.3	48.3	61.426	0	147.93	4401300000	102	29.3399410247803	29.3335151672363	29.1413879394531	29.2368774414063	29.2894058227539	29.3035850524902
	0.770710237602152	-0.372737248738606	Cre01.g026600.t1.2	4	4	4	34.2	34.2	34.2	17.773	0	47.051	430640000	19	25.9642429351807	25.4391403198242	25.9260578155518	26.0607070922852	26.4327201843262	25.9542255401611
	0.598891097052221	0.330712954203289	Cre01.g026650.t1.2	4	4	4	23.9	23.9	23.9	31.347	0	15.956	128410000	9	24.7754516601563	24.180103302002	24.3944721221924	24.033805847168	24.2047863006592	NaN
	1.16744653348116	-0.225589116414387	Cre01.g026900.t2.1;Cre01.g026900.t1.2	10	10	10	23.7	23.7	23.7	58.161	0	38.51	1136400000	33	27.4102973937988	27.2948265075684	27.1901817321777	27.4637298583984	27.4545822143555	27.6537609100342
	0.268248674054993	0.0742524464925118	Cre01.g027000.t1.2	6	6	6	48.9	48.9	48.9	20.474	0	97.311	9488600000	55	30.5494956970215	30.5839653015137	30.3187236785889	30.4069976806641	30.5376033782959	30.2848262786865
	0.312473952303038	-0.535057703653969	Cre01.g027550.t1.1	7	7	7	20.5	20.5	20.5	41.742	0	15.442	805330000	14	27.1129684448242	27.1968555450439	25.261589050293	27.4231815338135	27.2914066314697	26.4619979858398
	0.507055145092425	0.107749938964844	Cre01.g027800.t1.2	14	14	14	41.9	41.9	41.9	52.969	0	108.56	2242300000	67	28.1900882720947	28.0610065460205	28.314754486084	27.9955024719238	28.0572929382324	28.1898040771484
	1.98027087381964	0.250729878743492	Cre01.g028101.t1.1	4	4	4	40.1	40.1	40.1	16.13	0	31.128	255010000	19	25.4469223022461	25.3693294525146	25.2911605834961	25.1542949676514	25.0546131134033	25.1463146209717
	0.255227552423708	0.169644673665363	Cre01.g028200.t2.1;Cre01.g028200.t1.1	5	4	4	12.1	9.8	9.8	52.906	0	9.6518	495720000	15	26.3930473327637	26.6586723327637	25.8308410644531	26.3262367248535	26.032735824585	26.0146541595459
	0	-0.420581181844074	Cre01.g028250.t1.2	1	1	1	10.4	10.4	10.4	35.377	0	14.417	183630000	7	NaN	NaN	24.6653022766113	24.8882293701172	25.5290393829346	24.8403816223145
	0.340957612780653	0.478310585021973	Cre01.g028350.t1.1	3	3	3	8.3	8.3	8.3	44.18	0	2.8638	271810000	4	26.3318843841553	NaN	25.2972259521484	NaN	25.2681732177734	25.4043159484863
	0.112689335163857	0.14076868693034	Cre01.g028500.t1.2	6	6	6	16.4	16.4	16.4	61.983	0	9.962	247920000	10	25.3271789550781	24.8125476837158	25.484130859375	24.5024566650391	24.846851348877	25.8522434234619
	2.06411385741669	-0.305964787801106	Cre01.g028600.t1.2	5	5	5	28.4	28.4	28.4	26.494	0	15.008	453560000	18	25.9927177429199	25.913330078125	25.8985061645508	26.3171901702881	26.274959564209	26.130298614502
	1.50133343541321	0.461675643920898	Cre01.g028650.t1.2;Cre10.g422400.t1.1	4	4	4	9	9	9	84.209	0	10.729	273260000	12	25.3526916503906	25.228687286377	25.6666851043701	24.8459892272949	24.9776668548584	25.0393810272217
	0.649863828825826	1.5159158706665	Cre01.g029000.t1.2	6	6	6	28.3	28.3	28.3	26.981	0	22.824	210640000	7	NaN	24.9562435150146	26.6170883178711	24.5338001251221	24.0076999664307	NaN
	0.440032533595277	0.0666052500406913	Cre01.g029300.t1.2	12	12	12	61.7	61.7	61.7	30.052	0	140.34	9780400000	83	30.424222946167	30.5471057891846	30.3296718597412	30.3652591705322	30.3956031799316	30.3403224945068
	0.16220568452468	-0.10790506998698	Cre01.g029450.t1.1	4	4	4	6.7	6.7	6.7	74.719	0	6.5054	141610000	11	24.4146099090576	24.6611213684082	23.9579257965088	24.2244243621826	24.420597076416	24.7123508453369
	1.0555034011043	0.304462432861328	Cre01.g029650.t1.1	20	20	20	31.2	31.2	31.2	100.13	0	120.83	1275600000	58	27.6744499206543	27.6313152313232	27.7840042114258	27.2798538208008	27.2496147155762	27.6469135284424
	0.762291638696947	-0.400047620137531	Cre01.g029750.t1.1	3	3	3	11	11	11	187.57	0	3.0294	245870000	6	NaN	25.1858215332031	25.0896625518799	25.2999534606934	25.4421501159668	25.871265411377
	1.70686784792211	-0.490463256835938	Cre01.g030200.t1.2	6	6	6	19.8	19.8	19.8	45.751	0	34.719	760600000	30	26.4741363525391	26.5720443725586	26.1854248046875	26.7855644226074	26.9378662109375	26.979564666748
	0.611870361702083	0.255961736043293	Cre01.g030550.t1.2	6	6	6	23.5	23.5	23.5	50.824	0	16.096	145120000	11	24.3510398864746	24.4560718536377	24.843355178833	24.2041149139404	24.5192337036133	24.1592330932617
	1.38424028262749	0.187407493591309	Cre01.g030800.t1.2	4	4	4	12	12	12	51.047	0	42.484	170600000	13	25.0537033081055	25.0118427276611	24.9231586456299	NaN	24.7787628173828	24.8388919830322
	1.3468053678163	0.303707758585613	Cre01.g030850.t1.2	7	7	7	33.9	33.9	33.9	27.515	0	29.245	966170000	25	27.1208000183105	27.1896171569824	27.3916549682617	27.0260162353516	26.8008232116699	26.9641094207764
	0.555249842804199	-0.514595031738281	Cre01.g030950.t1.1	2	2	2	13.1	13.1	13.1	19.319	0.0019342	1.9589	143130000	4	23.3187923431396	24.266565322876	23.808723449707	NaN	24.533561706543	24.091682434082
	0.0449347306944751	0.011374791463215	Cre01.g031050.t2.1;Cre01.g031050.t1.2	9	9	9	10.4	10.4	10.4	126.24	0	14.647	547190000	20	26.30712890625	26.2856330871582	26.3363361358643	26.3305168151855	26.1372737884521	26.4271831512451
	0.0146062862466719	-0.00598080952962476	Cre01.g031100.t1.2	13	13	13	50.6	50.6	50.6	37.03	0	108.44	3407400000	68	28.8921489715576	28.8083000183105	28.9736385345459	28.811336517334	28.7335681915283	29.1471252441406
	0.690966105150247	-0.107051849365234	Cre01.g032300.t1.2	11	11	10	55.2	55.2	51.1	24.06	0	28.198	19892000000	105	31.4199104309082	31.3567314147949	31.1980037689209	31.4661636352539	31.4460849761963	31.3835525512695
	2.15203995980772	0.817439397176109	Cre01.g032500.t1.2	3	3	3	8.9	8.9	8.9	55.573	0	14.662	679600000	11	26.9002361297607	26.8211631774902	26.9652118682861	25.9401531219482	25.9062576293945	26.387882232666
	0.559699318032279	-0.571614583333332	Cre01.g032600.t1.1	5	5	5	10.4	10.4	10.4	63.145	0	29.543	470450000	12	25.4251518249512	25.6523666381836	26.0139083862305	27.0262260437012	25.5781345367432	26.2019100189209
+	4.07832916584741	2.76133664449056	Cre01.g032650.t2.1;Cre01.g032650.t1.2	13	13	13	43.5	43.5	43.5	42.435	0	80.667	1452600000	43	28.6204128265381	28.4759140014648	28.2951774597168	25.7710990905762	25.9055233001709	25.430871963501
	0.491097838875766	0.252504984537758	Cre01.g032700.t1.2	7	7	7	38.3	38.3	38.3	40.8	0	140.13	503580000	22	26.2024707794189	26.168119430542	26.6586723327637	25.8641738891602	26.0110111236572	26.3965625762939
	0.427633510067835	0.0982901255289725	Cre01.g033350.t1.2	5	5	5	10.7	10.7	10.7	67.035	0	17.623	514200000	14	26.2868309020996	26.2530994415283	26.3343410491943	26.376781463623	26.1457710266113	26.056848526001
	1.05378952111897	0.295675277709961	Cre01.g033550.t1.2	9	9	9	31.5	31.5	31.5	27.35	0	15.836	3359600000	43	28.9904804229736	28.8772754669189	29.3119430541992	28.7805671691895	28.7229919433594	28.7891139984131
	0.357383175927271	-0.32389195760091	Cre01.g033832.t1.1	4	4	4	6.5	6.5	6.5	64.133	0	4.5515	113650000	7	NaN	24.1586170196533	24.0138454437256	24.9676761627197	24.1191787719727	24.1435146331787
	0.194571564986654	-0.0636285146077462	Cre01.g034000.t1.2	11	11	11	19.3	19.3	19.3	97.336	0	93.055	1274200000	45	27.4654426574707	27.4639625549316	27.7020664215088	27.4381732940674	27.6084423065186	27.7757415771484
	0.138897395821452	-0.035188039143879	Cre01.g034050.t1.2	3	3	3	8.3	8.3	8.3	44.376	0	6.0326	170670000	8	24.5602836608887	24.6014461517334	24.7801170349121	24.6183490753174	24.8124504089355	24.6166114807129
	0.0792370102771813	0.0425945917765311	Cre01.g034380.t1.2	2	2	2	4.1	4.1	4.1	76.127	0	11.785	57914000	10	23.4532470703125	23.3768978118896	NaN	23.5479259490967	23.4782772064209	23.0912303924561
	2.19050215959201	0.545045852661133	Cre01.g034400.t1.1	14	14	14	53	53	53	38.936	0	143.09	8100500000	104	30.3948879241943	30.3339405059814	30.6470165252686	29.8803443908691	29.8639163970947	29.9964466094971
	0.642177509627302	-0.316169738769531	Cre01.g034950.t1.2	5	5	5	9.3	9.3	9.3	82.474	0	13.974	151740000	18	24.0863456726074	24.2105941772461	23.7851657867432	23.9778842926025	24.5340366363525	24.5186939239502
	1.21007119233439	-0.262239774068195	Cre01.g035000.t1.2	3	3	3	8.1	8.1	8.1	55.669	0	10.438	178990000	7	NaN	24.8199710845947	24.8698539733887	25.087438583374	25.0002403259277	25.2337779998779
	1.57833663678809	0.505542119344078	Cre01.g035350.t1.2	11	11	11	39.8	39.8	39.8	36.323	0	67.603	2424700000	46	28.54270362854	28.549108505249	28.9377822875977	28.0745429992676	28.1368236541748	28.3016014099121
	0.119154972302225	-0.0213667551676444	Cre01.g035850.t1.2	7	7	7	9	9	9	111.46	0	28.792	268850000	23	25.2466278076172	25.3195858001709	25.4192485809326	25.3337783813477	25.2864437103271	25.4293403625488
	0.151714019956223	0.123687744140625	Cre01.g036850.t1.2	5	5	5	12.1	12.1	12.1	65.917	0	38.794	241590000	18	25.5078792572021	24.7570991516113	25.3876514434814	24.7829685211182	25.0429344177246	25.4556636810303
	0	-0.412687937418621	Cre01.g036950.t1.2	2	2	2	8.5	8.5	8.5	40.409	0	3.1707	32353000	3	22.0626640319824	22.2693367004395	22.2315158843994	NaN	22.6005268096924	NaN
	0.848982593171047	-0.206963857014976	Cre01.g037400.t1.1	3	3	3	8.2	8.2	8.2	60.997	0	24.223	115750000	16	23.990837097168	23.7007064819336	23.7481689453125	23.8911533355713	24.0428504943848	24.1266002655029
	0.677641631397191	-0.457552909851074	Cre01.g037800.t1.2	4	4	4	24.1	24.1	24.1	25.335	0	13.57	271300000	12	NaN	25.5264453887939	24.9832878112793	25.4335803985596	25.7214546203613	25.9822235107422
	0.617496534553481	-0.738483428955078	Cre01.g037850.t1.1	5	5	5	46.3	46.3	46.3	24.308	0	42.612	1865800000	23	27.8042736053467	28.042652130127	26.492956161499	28.3851280212402	28.4588508605957	27.711353302002
	1.60689989593947	0.455985387166344	Cre01.g038400.t1.2	22	22	22	67.6	67.6	67.6	47.327	0	156.77	7005300000	116	30.2123394012451	30.0230045318604	30.380407333374	29.5931873321533	29.8059959411621	29.848611831665
	0.096812225242686	0.0303128560384138	Cre01.g038650.t1.2	5	5	5	14	14	14	31.126	0	6.854	470100000	17	26.1472663879395	25.9575271606445	26.316722869873	26.110860824585	26.0364284515381	26.1832885742188
	0.335213695113775	0.0881608327229806	Cre01.g038850.t1.1	16	16	16	18.4	18.4	18.4	128.45	0	92.517	1235600000	56	27.4451389312744	27.4026756286621	27.6734409332275	27.3031272888184	27.4130458831787	27.540599822998
	0.0309729990565103	-0.0140533447265625	Cre01.g039250.t2.1;Cre01.g039250.t1.1	15	15	15	51.4	51.4	51.4	31.676	0	79.147	14473000000	108	30.9634075164795	31.0654163360596	30.5683746337891	30.9149894714355	30.8778171539307	30.8465518951416
	0.781723011161147	0.0688069661458357	Cre01.g039300.t1.2	28	28	28	57.7	57.7	57.7	69.973	0	280.13	10998000000	164	30.6310539245605	30.6530094146729	30.5527038574219	30.5629272460938	30.5770473480225	30.4903717041016
	0.117535026056607	0.0332813262939453	Cre01.g039350.t1.2	5	5	5	10.1	10.1	10.1	70.403	0	10.589	174170000	14	24.5590000152588	24.6311206817627	24.8978137969971	24.661828994751	24.6616649627686	24.6645965576172
	0.553169320446531	0.402252833048504	Cre01.g039550.t1.1	3	3	3	2.3	2.3	2.3	175.74	0	6.2894	160360000	6	24.6969432830811	24.2518367767334	24.8216743469238	23.9817218780518	23.8555736541748	24.7264003753662
	0.12109279845917	-0.0332330067952462	Cre01.g040000.t1.2	5	5	5	33.1	33.1	33.1	16.473	0	13.016	7954300000	48	29.8942184448242	29.8752841949463	29.6233825683594	29.9235153198242	29.7564315795898	29.8126373291016
	0.563013990035627	-0.10531679789225	Cre01.g042550.t1.1	11	11	11	17.5	17.5	17.5	102.59	0	25.199	475410000	17	25.9647045135498	26.1912174224854	26.1657447814941	26.1749324798584	26.2964038848877	26.16628074646
	1.68808522742289	0.646616617838539	Cre01.g042750.t1.2	40	40	40	63.5	63.5	63.5	89.146	0	323.31	34432000000	278	32.4679145812988	32.3904876708984	32.6683502197266	31.7143611907959	31.7044200897217	32.1681213378906
	0.60114697011493	-0.145062128702801	Cre01.g042800.t1.2	14	14	14	39.8	39.8	39.8	44.621	0	46.087	3109900000	47	28.8273868560791	28.8738193511963	28.6112957000732	29.0350399017334	28.9252147674561	28.7874336242676
	0.0574532516003201	-0.0284919738769531	Cre01.g042900.t1.2	3	3	3	10.1	10.1	10.1	41.049	0	4.3105	147260000	6	24.0861835479736	24.4645709991455	24.5871486663818	24.2501754760742	24.5236663818359	24.4495372772217
	0.114095207398471	-0.0306841532389299	Cre01.g044400.t1.2	4	4	4	18.6	18.6	18.6	22.902	0	11.213	404180000	15	25.951358795166	25.8826675415039	25.8521957397461	26.0910358428955	25.9184341430664	25.7688045501709
	0.00823887941480618	0.0050506591796875	Cre01.g044600.t1.2	19	19	18	40.3	40.3	39.8	143.41	0	248.19	4317700000	81	29.3114891052246	29.0519886016846	29.5680847167969	29.1165924072266	29.2310276031494	29.568790435791
	0.25283096847777	0.132505416870117	Cre01.g044650.t1.2	14	13	13	22.6	21.9	21.9	106.78	0	21.173	634870000	27	26.4550514221191	26.4126892089844	26.9415645599365	26.4823913574219	26.2566318511963	26.6727657318115
	0.289140498121177	-0.149143854777019	Cre01.g044800.t1.2	35	35	35	55.1	55.1	55.1	91.104	0	323.31	11580000000	211	30.5072021484375	30.4265232086182	30.8174934387207	30.5467376708984	30.5774078369141	31.0745048522949
	0.517612052511672	-0.115559260050457	Cre01.g045550.t1.2	7	7	7	18.2	18.2	18.2	42.993	0	23.389	6751300000	40	29.7554931640625	29.9472618103027	30.067533493042	30.0950927734375	29.9699382781982	30.0519351959229
	1.10478122427279	0.450940450032554	Cre01.g045600.t1.1	9	9	9	16.8	16.8	16.8	70.851	0	19.978	395990000	20	25.8835983276367	26.1592903137207	26.1745910644531	25.4407253265381	25.4687099456787	25.9552230834961
	0.36495943270756	-0.101945877075195	Cre01.g045640.t1.2	5	5	5	11.4	11.4	11.4	48.577	0	9.3393	390610000	17	25.6320629119873	25.7720317840576	25.638484954834	25.8181667327881	25.581672668457	25.9485778808594
	0.360579033959409	-0.535451253255207	Cre01.g046652.t1.1	7	6	6	34	30.8	30.8	26.935	0	13.85	516340000	20	26.1909732818604	26.1478099822998	24.718635559082	26.5665836334229	26.6474628448486	25.4497261047363
	0.707868568898931	0.253313064575195	Cre01.g047550.t1.2	6	6	6	33.6	33.6	33.6	23.672	0	26.192	1191800000	36	27.433723449707	27.3375606536865	27.6140022277832	27.0757160186768	27.057653427124	27.4919776916504
	0.142218967329529	-0.104449590047203	Cre01.g047700.t1.2	5	5	5	14.6	14.6	14.6	40.227	0	57.882	392990000	14	26.2187824249268	25.8467063903809	25.3325843811035	25.9578819274902	25.7280101776123	26.0255298614502
	0.261951872905759	0.0722548166910784	Cre01.g047750.t1.2	13	13	13	70.9	70.9	70.9	21.371	0	45.034	11371000000	86	30.8787670135498	30.8115348815918	30.574161529541	30.6787548065186	30.7877597808838	30.581184387207
	0.76965585200862	-0.576501210530601	Cre01.g047800.t1.1	8	8	8	40.9	40.9	40.9	30.463	0	37.151	934350000	24	27.0779590606689	26.8197021484375	26.093677520752	27.292459487915	27.5214824676514	26.9069004058838
	0.58345930300583	-0.300032933553062	Cre01.g047950.t1.1	6	6	6	30.4	30.4	30.4	22.76	0	15.391	2185000000	24	28.4081115722656	28.3786926269531	27.7314338684082	28.4778079986572	28.5775871276855	28.3629417419434
	0.605245398964099	0.50369103749593	Cre01.g048050.t1.2	2	2	2	6.5	6.5	6.5	40.949	0	5.0587	103470000	3	23.9564208984375	23.970531463623	24.7786140441895	23.7751502990723	NaN	23.6878452301025
	0.296941413903434	-0.136913299560547	Cre01.g048100.t1.1	5	5	5	5.6	5.6	5.6	140.98	0	6.7	114180000	12	24.0698089599609	23.8675003051758	24.0575504302979	23.8058738708496	24.1962547302246	24.403470993042
	1.5731018043946	0.354474385579426	Cre01.g048150.t1.2	4	4	4	18.6	18.6	18.6	30.466	0	20.416	604740000	21	26.606819152832	26.4728507995605	26.8079624176025	26.2041893005371	26.3087787628174	26.3112411499023
	1.71321957926681	-0.184398015340168	Cre01.g048950.t1.2	17	17	17	44	44	44	55.128	0	84.103	5455700000	83	29.4097919464111	29.5400447845459	29.5384922027588	29.6723442077637	29.646089553833	29.7230892181396
	1.65505724187512	-0.74311637878418	Cre01.g049000.t1.2	4	4	4	25	25	25	23.613	0	27.033	255980000	12	25.2675304412842	25.1437492370605	24.8281307220459	25.8484268188477	25.7974128723145	NaN
	0.465646003215318	-0.157064437866211	Cre01.g049500.t1.2	7	7	7	62.7	62.7	62.7	17.25	0	75.652	6952000000	52	29.8480606079102	29.8535289764404	29.7378921508789	29.857494354248	29.8028430938721	30.250337600708
	0.15363268517537	-0.0462468465169295	Cre01.g049900.t1.1	6	6	6	13.5	13.5	13.5	47.192	0	11.466	1285500000	11	27.4707279205322	27.5799617767334	27.8377380371094	27.7310447692871	27.6357498168945	27.6603736877441
	0.675540330849706	-0.185429890950523	Cre01.g049950.t1.1	16	16	16	20.9	20.9	20.9	123.22	0	85.695	1813100000	56	27.8633098602295	28.0757675170898	27.9532146453857	27.9648265838623	28.1436023712158	28.3401527404785
	2.10679086698489	-0.280762354532879	Cre01.g050100.t1.2	14	14	14	41.9	41.9	41.9	51.577	0	102.44	2517100000	56	28.440393447876	28.3263740539551	28.280252456665	28.6760330200195	28.6425819396973	28.5706920623779
	0.848554079780721	0.265075047810871	Cre01.g050150.t1.1	6	6	6	17.6	17.6	17.6	43.976	0	10.825	349180000	6	25.6300086975098	25.7172508239746	26.0788135528564	25.4993267059326	25.494665145874	25.6368560791016
	0.330385525561143	-0.108769098917644	Cre01.g050550.t1.2	2	2	2	28.1	28.1	28.1	10.513	0	11.224	1860300000	15	27.9533805847168	28.2076930999756	27.9724617004395	28.2341613769531	27.9391574859619	28.2865238189697
	0.217510171171565	-0.0633754730224609	Cre01.g050850.t2.1;Cre01.g050850.t1.2	20	20	20	28.6	28.6	28.6	95.518	0	70.544	1552400000	54	27.8217105865479	27.666820526123	27.8539447784424	27.7244892120361	27.7705841064453	28.0375289916992
	0.287833231317501	-0.427810668945313	Cre01.g050950.t1.2	24	24	24	56	56	56	55.608	0	204.41	10942000000	135	30.7545375823975	30.8447570800781	29.2222785949707	31.042573928833	30.934383392334	30.1280479431152
	0.794290495587221	0.233665148417156	Cre01.g051000.t1.1	5	5	5	16.5	16.5	16.5	52.178	0	14.658	283460000	11	25.4723091125488	25.7733402252197	NaN	25.433708190918	25.4332942962646	25.3004760742188
	0.507265584210129	-0.135424296061196	Cre01.g051100.t1.2	11	11	11	23.4	23.4	23.4	73.643	0	47.275	629570000	34	26.640308380127	26.3284473419189	26.4865112304688	26.4932155609131	26.6170883178711	26.7512359619141
+	1.82095713269387	-2.70397567749023	Cre01.g051500.t1.2	3	3	3	24.8	24.8	24.8	11.982	0	80.626	6078500000	41	27.8242015838623	27.6749210357666	25.8000087738037	29.9849510192871	29.857063293457	29.5690441131592
	0.235520065096409	0.0878206888834612	Cre01.g051900.t1.2	8	8	8	38.5	38.5	38.5	28.511	0	69.452	2670600000	34	28.6528720855713	28.5241012573242	28.8465518951416	28.5633640289307	28.4041366577148	28.7925624847412
	0.176529664365966	-0.130511601765953	Cre01.g052000.t1.2	3	3	3	8.9	8.9	8.9	52.159	0	5.6372	115950000	9	24.0805034637451	24.4373321533203	23.666332244873	23.856143951416	24.307788848877	24.4117698669434
	0.78927071391917	-0.664804458618164	Cre01.g052100.t1.2	6	6	6	47.6	47.6	47.6	15.789	0	32.393	2578500000	34	28.5058212280273	28.3082141876221	27.5503940582275	28.9345531463623	29.1394863128662	28.2848033905029
	0.883507764477156	-0.311961491902668	Cre01.g052250.t1.2	4	4	4	31.7	31.7	31.7	15.828	0	19.39	571230000	12	26.2870788574219	25.8199710845947	26.2392883300781	26.4282379150391	26.5499687194824	26.3040161132813
	1.15256639580634	1.71431732177734	Cre01.g053000.t1.2;Cre01.g053150.t2.1;Cre01.g053150.t1.2	24	24	24	47.6	47.6	47.6	77.833	0	280.04	3551300000	67	28.7802543640137	28.6963729858398	30.4285221099854	27.3051300048828	27.0547580718994	28.4023094177246
+	2.68050037584416	2.57852300008138	Cre01.g053288.t2.1;Cre01.g053288.t1.2	9	9	9	24	24	24	45.14	0	27.217	544050000	17	26.4605617523193	26.8485221862793	27.6132278442383	24.3217544555664	24.6526126861572	24.2123756408691
	1.95585860676925	0.451495488484699	Cre01.g054500.t1.2	38	38	38	46.2	46.2	46.2	112.35	0	323.31	18433000000	246	31.5525665283203	31.5387592315674	31.2944431304932	31.1228122711182	30.9478206634521	30.9606494903564
	0.201326160247142	-0.113444646199543	Cre01.g054800.t1.2	14	14	14	17.9	17.9	17.9	135.02	0	43.806	668070000	41	26.4423713684082	26.3645114898682	26.8945808410645	26.5752811431885	26.5068206787109	26.95969581604
	1.38634435331471	0.261148452758789	Cre01.g054850.t1.2	10	10	10	47.8	47.8	47.8	25.087	0	43.729	2599000000	56	28.583158493042	28.3032150268555	28.4523048400879	28.1579322814941	28.2534065246582	28.1438941955566
	0.707051355043528	-0.393505096435547	Cre01.g055400.t1.2	4	4	4	15.6	15.6	15.6	39.884	0	19.362	184360000	12	NaN	24.9514045715332	24.4127388000488	25.1380157470703	25.2061653137207	24.8825492858887
	1.00537986369188	0.77979342142741	Cre01.g055408.t1.1	13	11	11	27.9	24.2	24.2	76.676	0	68.129	830560000	21	27.2439079284668	27.6255435943604	26.413013458252	26.278205871582	26.4415969848633	26.2232818603516
	0.159716187388796	-0.0401795705159493	Cre01.g055420.t1.1;REV__Cre16.g681914.t1.1	13	13	13	34.5	34.5	34.5	53.962	0	129.37	1752600000	58	28.1872577667236	27.9909133911133	27.8830280303955	28.0229511260986	28.0360107421875	28.1227760314941
	0.895535421438247	0.115272521972656	Cre01.g055453.t1.1	16	16	16	42.7	42.7	42.7	52.898	0	127.12	3597700000	82	29.1222324371338	29.2299747467041	29.0676364898682	29.0963001251221	29.0005340576172	28.9771919250488
	0.393093193556718	0.296666463216148	Cre01.g056331.t1.1	3	3	3	20.9	20.9	20.9	20.757	0	31.549	267020000	13	25.9080696105957	25.5283851623535	24.8826904296875	25.0130367279053	25.0560626983643	25.3600463867188
	0.0456708689853795	-0.0143006642659529	Cre01.g057061.t1.1;Cre07.g341900.t2.1;Cre07.g341900.t1.1	4	4	4	4.7	4.7	4.7	95.156	0	9.1993	82979000	16	23.4878749847412	23.6435031890869	23.8146018981934	23.5848579406738	23.6463642120361	23.7576599121094
	0.132321766081038	0.0361433029174805	Cre01.g058886.t1.1	7	7	7	21	21	21	44.662	0	6.6793	327500000	7	NaN	25.6997261047363	25.7284259796143	25.7707214355469	NaN	25.5851440429688
	2.15637289923192	-0.377433776855469	Cre01.g061077.t1.1	13	13	13	52	52	52	29.212	0	117.11	8225400000	70	29.9542140960693	30.0892944335938	30.1355285644531	30.5328750610352	30.3633804321289	30.4150829315186
	0.26732416387761	-0.0786393483479806	Cre01.g061442.t1.1	5	5	5	69	69	69	11.386	0	22.092	232530000	15	25.26198387146	25.1916313171387	24.9224319458008	25.0925693511963	25.2512588500977	25.2681369781494
	1.62976322281542	-0.246547698974609	Cre01.g062172.t1.1	6	3	3	46.3	24	24	13.296	0	16.658	1797000000	45	27.4326095581055	27.2489814758301	27.4520702362061	27.62380027771	27.666955947876	27.5825481414795
	0.0234546702505238	-0.0127112070719413	Cre01.g063997.t1.1;Cre01.g063997.t2.1	7	7	7	9.6	9.6	9.6	110.63	0	15.336	305860000	22	25.6550178527832	25.6010494232178	25.2204074859619	25.7096729278564	25.2982063293457	25.5067291259766
	0.815004563216195	-0.257465362548828	Cre01.g065822.t1.1	15	15	15	16.1	16.1	16.1	139.2	0	33.107	813090000	45	26.9923725128174	26.6730346679688	26.7013397216797	26.8370151519775	27.1453037261963	27.1568241119385
	0	-1.16950352986654	Cre01.g066552.t1.1	5	5	5	27.2	27.2	27.2	18.245	0	5.25	438530000	9	NaN	25.7212200164795	NaN	27.0518589019775	27.1954479217529	26.4248638153076
	0.493173375913934	0.366720835367836	Cre01.g066917.t1.1	13	9	9	83.6	78.5	78.5	27.565	0	323.31	74837000000	220	33.8668251037598	32.9845275878906	33.7587127685547	32.9259567260742	33.4897499084473	33.0941963195801
	0.0987277462139681	-0.0571117401123047	Cre01.g069107.t1.1	3	3	3	35.4	35.4	35.4	7.5167	0	3.0288	125680000	6	NaN	24.4863414764404	24.5974731445313	24.4126739501953	NaN	24.785364151001
	0.239883253342664	-0.0707101821899414	Cre01.g069472.t1.1	5	5	5	11.7	11.7	11.7	67.182	0	21.332	197020000	7	24.8270168304443	24.7771091461182	NaN	24.7690582275391	NaN	24.9764881134033
	0	-0.0463746388753243	Cre01.g070202.t1.1	2	2	2	15.8	15.8	15.8	20.541	0	10.533	109260000	7	24.3213424682617	24.3459739685059	24.4125442504883	24.4063282012939	NaN	NaN
	0.0260398836212022	-0.00922648111979285	Cre01.g071662.t1.1	16	15	13	38.4	36.8	32.6	69.089	0	53.454	1869900000	45	28.1687297821045	28.0630130767822	27.9231472015381	27.91672706604	28.0254344940186	28.2404079437256
	0.634450062629512	-0.0800641377766915	Cre02.g073200.t1.2	12	12	12	25.7	25.7	25.7	67.243	0	34.236	809710000	33	26.9186611175537	26.8758411407471	26.79079246521	27.016695022583	26.8687953948975	26.9399967193604
	0.781364395439172	-0.0903568267822266	Cre02.g073550.t1.2	7	7	7	25.7	25.7	25.7	39.4	0	39.054	3912200000	41	29.2153739929199	29.083194732666	29.1348190307617	29.1640853881836	29.2886581420898	29.2517147064209
	0.0453397069900738	-0.0121065775553397	Cre02.g073650.t2.1;Cre02.g073650.t1.2	8	8	8	25.4	25.4	25.4	53.945	0	54.739	926000000	40	27.008171081543	26.929988861084	27.0883083343506	27.0526866912842	27.1390705108643	26.8710308074951
	1.00492467343615	-0.471507390340172	Cre02.g073750.t1.2	12	11	11	19.1	17.7	17.7	82.996	0	57.751	507360000	31	26.3062076568604	26.1345157623291	25.5844287872314	26.4272804260254	26.4726657867432	26.5397281646729
	0.265243063857439	-0.0844599405924491	Cre02.g074511.t1.1	2	2	2	10.7	10.7	10.7	28.085	0	15.554	237830000	14	25.1838550567627	24.8669338226318	25.2456130981445	25.1261672973633	25.1425037384033	25.2811107635498
	0.121431389968444	0.0658022562662772	Cre02.g074650.t1.2	6	6	6	11.3	11.3	11.3	70.448	0	27.353	338880000	26	25.5458068847656	25.4013252258301	25.9862442016602	25.4945430755615	25.4820384979248	25.7593879699707
	0.134793128749896	0.10492992401123	Cre02.g074950.t1.1	6	6	6	10	10	10	78.035	0	16.166	295810000	14	NaN	25.5759143829346	26.0191383361816	25.4883651733398	25.5473670959473	26.0420570373535
	0.788415698401672	0.167235692342121	Cre02.g075150.t2.1;Cre02.g075150.t1.2	8	8	8	5.8	5.8	5.8	181.32	0	12.884	282880000	18	25.4747543334961	25.331184387207	25.6170597076416	25.2724151611328	25.2383041381836	25.410572052002
+	2.30929295847433	-1.01838938395182	Cre02.g075400.t2.1;Cre02.g075400.t1.1	4	4	4	19.2	19.2	19.2	23.656	0	15.311	843040000	17	26.414400100708	26.0244941711426	26.3964653015137	27.2165088653564	27.1249465942383	27.549072265625
	0.115645472344689	0.07213528951009	Cre02.g075650.t1.2	4	4	4	12.9	12.9	12.9	44.363	0	5.996	232070000	10	25.0100498199463	NaN	25.4314136505127	25.1816577911377	24.9241561889648	25.3399753570557
	1.4244007232638	0.170063654581707	Cre02.g075700.t1.2	9	9	9	41	41	41	23.427	0	71.912	9368200000	71	30.503604888916	30.371711730957	30.4463806152344	30.2385425567627	30.3506851196289	30.2222785949707
	1.12595413257326	0.149390538533527	Cre02.g075900.t1.1	6	6	5	15.7	15.7	13.2	45.601	0	15.31	566420000	17	26.4295635223389	26.324333190918	26.5184230804443	26.2891731262207	26.2218456268311	26.3131294250488
	0.464172377529945	0.480149586995442	Cre02.g076100.t1.1	8	8	8	4.6	4.6	4.6	247.41	0	16.181	223580000	10	24.8754425048828	24.4654426574707	25.9602699279785	24.559700012207	24.62522315979	24.6757831573486
	1.67852111022888	-0.847424825032551	Cre02.g076250.t1.1	33	33	33	58.1	58.1	58.1	85.356	0	323.31	24177000000	285	31.2328929901123	31.3284950256348	30.7555732727051	32.1181144714355	32.078742980957	31.6623783111572
	0.337042703129842	-0.443636576334637	Cre02.g076300.t1.1	3	3	3	11.6	11.6	11.6	37.669	0	16.899	235080000	7	25.1525955200195	24.9046287536621	23.8136253356934	25.6756763458252	25.0812759399414	24.4448070526123
	0.522578059557866	0.138317108154297	Cre02.g076350.t1.2	26	26	26	69.4	69.4	69.4	55.798	0	323.31	11613000000	185	30.7441463470459	30.7125186920166	30.9252147674561	30.5076751708984	30.6247062683105	30.8345470428467
	1.74893905174696	0.242227872212727	Cre02.g076650.t1.2	2	2	2	14.4	14.4	14.4	14.796	0	4.106	613560000	5	NaN	26.86301612854	26.8879737854004	26.5559329986572	26.6639728546143	26.679895401001
	0.845604709130378	-0.17275937398275	Cre02.g076900.t1.1	20	20	20	22.2	22.2	22.2	114.77	0	39.985	1356300000	55	27.5394897460938	27.3915729522705	27.6208686828613	27.6144924163818	27.6319389343262	27.8237781524658
	0.390003553756646	-0.0859572092692069	Cre02.g077100.t1.2	11	11	11	33.6	33.6	33.6	54.031	0	65.257	1387500000	51	27.6279792785645	27.6953125	27.5142002105713	27.7103691101074	27.8245067596436	27.5604877471924
	0.686467874083295	0.0716698964436837	Cre02.g077300.t1.2	19	19	19	65.4	65.4	65.4	33.035	0	97.618	13154000000	146	30.8896141052246	30.7897834777832	30.8891067504883	30.8028583526611	30.8319816589355	30.7186546325684
	0.998451701974844	0.492722829182945	Cre02.g077350.t1.2	8	8	8	30.2	30.2	30.2	46.124	0	152.02	1121100000	39	27.3243160247803	27.6693897247314	27.6678352355957	27.3272304534912	27.1890506744385	26.6670913696289
	0.150586791989433	-0.0314788818359375	Cre02.g077401.t1.1	9	9	9	25.1	25.1	25.1	59.713	0	21.385	575660000	31	26.4075946807861	26.1822452545166	26.2534599304199	26.2810401916504	26.2634353637695	26.3932609558105
	0.599801008589902	-0.185587565104164	Cre02.g077550.t2.1;Cre02.g077550.t1.2;Cre10.g420200.t2.1;Cre10.g420200.t1.2	10	10	10	15.9	15.9	15.9	85.736	0	35.313	470210000	34	26.2008266448975	25.9726581573486	25.7827434539795	26.1071338653564	26.0996494293213	26.3062076568604
	1.47864061054293	0.260632832845051	Cre02.g077650.t1.2	4	4	4	36.9	36.9	36.9	18.411	0	11.577	164080000	15	24.8558101654053	24.7224445343018	24.620532989502	24.5460433959961	24.3904094696045	24.4804363250732
	0.00817799288032369	0.0179882049560547	Cre02.g077750.t1.2;Cre02.g103300.t1.1	6	6	6	10	10	10	81.74	0	20.539	343090000	12	24.9275512695313	25.2430362701416	25.9218883514404	25.0800151824951	24.3579006195068	26.6005954742432
	0.0796851784930775	0.186469395955402	Cre02.g077850.t1.2	6	6	5	10.3	10.3	9.5	83.459	0	22.564	242020000	18	24.3874549865723	25.3851184844971	25.4873847961426	24.4849281311035	23.86448097229	26.3511409759521
	1.22382763457605	0.316534042358398	Cre02.g078100.t1.1	16	16	15	17.3	17.3	16.7	176.9	0	63.448	908200000	52	27.1254386901855	27.1502532958984	27.3872241973877	26.7418823242188	27.0456237792969	26.9258079528809
	1.59283514001451	0.335950215657551	Cre02.g078507.t1.2	7	7	7	41	41	41	24.374	0	100.46	1806900000	36	28.3951740264893	28.2145175933838	28.0718879699707	27.9317932128906	27.8955631256104	27.8463726043701
	0.04030705237859	-0.00875568389892578	Cre02.g078966.t1.1	2	2	2	1.6	1.6	1.6	101.35	0.0024318	1.7922	637880000	4	NaN	26.8094348907471	26.9006958007813	26.8335208892822	26.79736328125	26.960578918457
	1.07151522264197	0.318538665771484	Cre02.g079300.t1.2	9	9	9	25.5	25.5	25.5	48.605	0	70.332	414260000	20	26.1118564605713	25.8988990783691	26.3071994781494	25.7275428771973	25.6983222961426	25.9364738464355
	0.200422520712068	0.174828847249348	Cre02.g079400.t1.2	3	3	3	24.7	24.7	24.7	15.825	0	10.253	201920000	10	25.4477100372314	24.3086223602295	25.0483493804932	24.8377857208252	24.7073040008545	24.7351055145264
	0.652931432235343	0.240718205769859	Cre02.g079550.t1.2	20	20	20	31.7	31.7	31.7	91.229	0	179.36	2296600000	85	28.3452396392822	28.3690700531006	28.7398242950439	28.1356010437012	28.137996673584	28.458381652832
	0.867327813971963	-0.523330688476563	Cre02.g079600.t1.2	9	9	9	33.4	33.4	33.4	48.86	0	114.54	958720000	32	26.8123760223389	27.1842346191406	26.5864906311035	27.698694229126	27.4940395355225	26.9603595733643
	0.341167149843714	-0.0940036773681641	Cre02.g079700.t1.2	9	9	9	34.1	34.1	34.1	40.985	0	36.88	782110000	32	26.8729095458984	26.8085765838623	26.5843410491943	26.9507141113281	26.8897151947021	26.7074089050293
	0.165702521367904	0.094328562418621	Cre02.g079800.t1.2	5	5	5	39.3	39.3	39.3	16.052	0	12.997	1875700000	13	28.2740440368652	28.0158977508545	28.4815464019775	NaN	28.0065135955811	28.3191547393799
	0	0.579753239949543	Cre02.g080150.t1.1	6	6	6	9.3	9.3	9.3	105.98	0	10.741	206780000	8	24.7702674865723	24.9763565063477	26.4068641662598	NaN	NaN	24.8047428131104
	0.764521203503938	-0.0708045959472656	Cre02.g080200.t1.2	30	30	30	57.4	57.4	57.4	77.66	0	323.31	48294000000	387	32.718921661377	32.7282981872559	32.6323127746582	32.8224411010742	32.7440071105957	32.7254981994629
	0.598249202143499	-0.124568939208984	Cre02.g080350.t1.1	8	8	8	14.9	14.9	14.9	99.128	0	22.614	473110000	21	26.0539093017578	26.088451385498	26.1638450622559	26.0592231750488	26.2671909332275	26.3534984588623
	1.13689149526274	0.321855545043945	Cre02.g080650.t1.2	29	28	28	42.1	40.7	40.7	93.119	0	217.03	3788600000	91	29.1932411193848	29.0276775360107	29.3705673217773	28.7688503265381	28.8049507141113	29.0521183013916
	1.45983219604859	0.36293665568034	Cre02.g080700.t1.2;Cre02.g080600.t1.2	31	28	28	55.5	51.2	51.2	72.492	0	285.5	9960600000	148	30.6513843536377	30.6111373901367	30.6436653137207	30.0762271881104	30.2675170898438	30.4736328125
	0.305783396013367	-0.129924138387043	Cre02.g080900.t1.2	7	7	7	38.1	38.1	38.1	24.37	0	20.032	832010000	29	27.0376873016357	27.0130786895752	26.6083717346191	27.1515121459961	27.0829410552979	26.8144569396973
	1.10305706316841	-0.733230590820313	Cre02.g081050.t1.2	19	19	19	49.1	49.1	49.1	55.891	0	323.31	7302900000	120	29.8815116882324	29.9695262908936	29.0428867340088	30.4470710754395	30.4856777191162	30.16086769104
	0.571264338269365	-0.0889943440755196	Cre02.g081250.t1.2	35	35	35	52.2	52.2	52.2	78.425	0	208.82	16937000000	219	31.2372875213623	31.1687793731689	31.3482074737549	31.3230800628662	31.2717533111572	31.4264240264893
	1.05473457576188	0.364781379699707	Cre02.g081600.t1.1	4	4	4	13	13	13	40.937	0	9.1399	133860000	7	24.6352233886719	24.3579006195068	24.6097526550293	NaN	24.0470180511475	24.2920036315918
	0.0775414393654139	-0.0303077697753906	Cre02.g082250.t1.1;Cre02.g082200.t1.1;Cre02.g082150.t1.1	13	13	13	39.4	39.4	39.4	36.271	0	89.043	2380100000	44	28.1727886199951	28.5927772521973	28.5064277648926	28.5527420043945	28.3860321044922	28.4241428375244
	0.412654621111997	0.224657694498699	Cre02.g082300.t1.2	9	9	9	25.5	25.5	25.5	44.689	0	20.874	165450000	16	24.8924980163574	24.4506072998047	24.8040027618408	24.1345348358154	24.5658130645752	24.7727870941162
	1.06338881950731	-0.466637293497723	Cre02.g082450.t1.2	2	2	2	4.3	4.3	4.3	87.63	0	5.6739	10308000	8	NaN	20.3614253997803	20.5325984954834	20.69140625	21.1570911407471	20.8924503326416
	0.00538367086313129	0.00609461466471473	Cre02.g082500.t1.1	4	4	4	29.5	29.5	29.5	14.804	0	55.882	20558000000	49	31.6933269500732	32.0609474182129	30.8832168579102	31.7657623291016	31.5341281890869	31.3193168640137
	0.385512432323925	-0.0421765645345076	Cre02.g082600.t1.1	2	2	2	6.2	6.2	6.2	51.462	0	5.765	136130000	8	24.2812881469727	24.3143749237061	24.3603801727295	24.3544750213623	24.4330081939697	24.2950897216797
	1.46493168889146	-0.387048721313477	Cre02.g082877.t1.1;Cre02.g082825.t1.1	4	4	4	7	7	7	72.063	0	16.073	342290000	20	25.6237163543701	25.4661903381348	25.3234043121338	25.9323577880859	25.9566860198975	25.6854133605957
	0.102574438837654	-0.0406195322672538	Cre02.g083300.t1.1	3	3	3	12.4	12.4	12.4	53.291	0	3.8999	124440000	9	24.1997776031494	24.2730560302734	24.0787944793701	24.3103580474854	23.9678077697754	24.395320892334
	2.43333469995224	0.644234339396156	Cre02.g083450.t1.1	6	6	6	14.5	14.5	14.5	66.507	0	20.441	324530000	15	25.884391784668	25.9880428314209	25.6515464782715	25.2318744659424	25.234655380249	25.1247482299805
	0.0125257734508531	0.00198745727539063	Cre02.g083800.t2.1;Cre02.g083800.t1.2	17	17	17	51	51	51	40.714	0	140.74	7561600000	78	30.1179313659668	30.1154518127441	30.2611408233643	30.1236152648926	30.1938991546631	30.1710472106934
	0.626095990044842	0.244324684143066	Cre02.g083900.t2.1;Cre02.g083900.t1.1	2	2	2	2.1	2.1	2.1	162.53	0	7.2445	52992000	4	NaN	23.4324989318848	23.5567226409912	23.3825817108154	23.1179904937744	NaN
	1.04435231262994	-0.668682734171547	Cre02.g084000.t1.2	6	6	6	55.8	55.8	55.8	12.964	0	24.597	2381600000	49	27.8394813537598	27.8086376190186	27.2378120422363	28.5266761779785	28.5249214172363	27.8403816223145
	0.477433893897707	0.154275894165039	Cre02.g084350.t1.2	2	2	2	8.5	8.5	8.5	25.205	0	15.405	322840000	7	NaN	25.8336906433105	26.0745334625244	NaN	25.7809925079346	25.8186798095703
	0.548936167934886	0.0685628255208321	Cre02.g084600.t1.2	4	4	4	19.9	19.9	19.9	33.97	0	11.923	150640000	17	24.4228439331055	24.5716114044189	24.5900650024414	24.4580135345459	24.4329433441162	24.4878749847412
	0.417964179956585	0.131750106811523	Cre02.g084650.t1.2	6	6	6	8	8	8	141.49	0	11.661	149180000	10	24.2790927886963	24.6377124786377	24.6873645782471	24.3267002105713	24.4501037597656	24.4321155548096
	0.789597460806101	0.212743123372395	Cre02.g084750.t2.1;Cre02.g084750.t1.1	11	11	11	18.4	18.4	18.4	81.646	0	43.89	610890000	41	26.7087249755859	26.3432312011719	26.7130603790283	26.3858432769775	26.3349552154541	26.4059886932373
	1.54090359988336	-0.248491923014324	Cre02.g085450.t1.2	12	12	12	44.9	44.9	44.9	41.426	0	95.412	1295200000	53	27.3457050323486	27.5670318603516	27.3846740722656	27.7397613525391	27.6458835601807	27.6572418212891
	1.36481757389398	-0.120137532552082	Cre02.g085900.t1.2	8	8	8	32.8	32.8	32.8	35.565	0	44.375	1576900000	38	27.7497673034668	27.7658500671387	27.7221450805664	27.9439697265625	27.8215293884277	27.8326759338379
	1.60707650039598	0.558055241902672	Cre02.g085950.t1.2	7	7	7	46.6	46.6	46.6	25.158	0	62.142	1264700000	47	27.6207275390625	27.4715023040771	27.9573173522949	27.008171081543	27.2446327209473	27.1225776672363
	0.395524468224359	-0.359209378560383	Cre02.g086600.t1.2	5	5	5	10.6	10.6	10.6	53.635	0	6.3216	187600000	9	24.8025741577148	24.6246089935303	NaN	25.5165615081787	25.1502723693848	24.5515689849854
	0.965281663970042	-0.385174751281738	Cre02.g086850.t1.1	4	4	4	11.3	11.3	11.3	35.98	0	5.2649	168790000	10	NaN	24.7856140136719	24.3370838165283	24.935754776001	24.9922218322754	24.9115943908691
	0.901920024761951	0.227286656697594	Cre02.g086887.t1.1;Cre02.g086887.t3.1;Cre02.g086887.t2.1	11	11	11	7.1	7.1	7.1	224.96	0	53.55	838250000	29	27.0603370666504	26.9146766662598	27.2357139587402	26.8367748260498	26.7211666107178	26.97092628479
	0.236445986821655	0.120389938354492	Cre02.g087100.t1.2	4	4	4	7	7	7	67.763	0	6.3153	124350000	4	24.5327892303467	24.485912322998	NaN	24.5714950561523	24.2064266204834	NaN
	0.0764775023096698	0.186130523681641	Cre02.g087150.t1.2	12	12	12	33.6	33.6	33.6	57.942	0	72.248	476770000	28	26.5512599945068	26.6683082580566	24.9358444213867	26.543478012085	26.4844226837158	24.5691204071045
	0.496587401522416	-0.0914026896158866	Cre02.g087600.t1.1	11	11	11	12.5	12.5	12.5	123.5	0	31.91	904750000	35	26.9852237701416	26.9088478088379	27.1224803924561	27.0959720611572	27.0099868774414	27.1848011016846
+	2.45431315844955	0.795787811279297	Cre02.g087700.t1.2	18	18	18	73.4	73.4	73.4	35.663	0	155.33	6338500000	94	29.9388771057129	30.1093616485596	30.3670310974121	29.4106616973877	29.3152294158936	29.3020153045654
	1.67502972406267	0.593898773193359	Cre02.g087950.t1.2	23	23	23	34.3	34.3	34.3	104.3	0	174.33	2107700000	78	28.3353481292725	28.325044631958	28.7022323608398	27.7373123168945	28.0648651123047	27.778751373291
	2.05097943884243	0.348875681559242	Cre02.g088000.t1.2	10	10	10	40.7	40.7	40.7	33.562	0	96.54	2110300000	54	28.3315086364746	28.3903026580811	28.4741744995117	28.0859813690186	27.9317932128906	28.1315841674805
	1.71143200334825	0.343069076538086	Cre02.g088200.t1.2	29	29	29	66.4	66.4	66.4	58.236	0	298	32759000000	209	32.3091316223145	32.3035621643066	32.3623085021973	31.8633041381836	31.9267711639404	32.1557197570801
	0.889987045643243	0.31028938293457	Cre02.g088400.t1.2;Cre02.g088400.t2.1	5	5	5	19.4	19.4	19.4	44.462	0	25.862	326570000	13	25.4718437194824	25.6460342407227	25.9725933074951	25.490478515625	25.2539653778076	25.4151592254639
	0.761019261911665	0.197568893432617	Cre02.g088600.t1.2	23	23	23	52	52	52	64.856	0	141.22	3130500000	108	28.8669700622559	28.9147338867188	29.1015434265137	28.6525993347168	28.6841163635254	28.9538249969482
	0.189119500237804	0.171285629272461	Cre02.g088750.t1.2	7	7	6	1.8	1.8	1.7	517.22	0	22.532	166200000	10	25.3140983581543	24.4413280487061	24.235860824585	24.3628578186035	24.4166736602783	24.6978988647461
	1.49337965176014	-0.216523488362633	Cre02.g088850.t1.2	7	7	7	58	58	58	23.165	0	66.18	4674000000	78	28.9502143859863	29.1310195922852	28.9723796844482	29.2261657714844	29.2996826171875	29.1773357391357
	1.14743182422347	-0.746967951456703	Cre02.g088900.t1.2	15	15	14	52.2	52.2	49.8	32.439	0	53.254	10932000000	100	30.3397922515869	30.30029296875	29.7072448730469	31.1059951782227	31.0746326446533	30.4076061248779
	0.403285131826923	0.0792617797851563	Cre02.g089100.t1.2	15	15	15	38.2	38.2	38.2	55.946	0	94.791	3617300000	67	29.0799427032471	29.0376605987549	29.2034511566162	28.915958404541	29.0203304290771	29.1469802856445
+	2.31807016941994	0.985313415527344	Cre02.g090850.t1.1	45	45	44	57.1	57.1	56.4	109.71	0	218.16	8555000000	159	30.5136165618896	30.550687789917	30.9000911712646	29.8140735626221	29.7698593139648	29.4245223999023
	0.186513149887378	0.168581008911133	Cre02.g091050.t1.2	10	10	10	43.1	43.1	43.1	43.033	0	36.312	2979300000	52	28.9153308868408	29.0295219421387	28.3496322631836	29.0237712860107	28.6788883209229	28.0860824584961
	0.290262956298205	0.0832341512044259	Cre02.g091100.t1.2	10	10	10	37.9	37.9	37.9	27.157	0	64.257	6587800000	79	29.8976421356201	29.8958225250244	29.6063251495361	29.8107681274414	29.7443885803223	29.5949306488037
	1.26985894975896	0.233352661132813	Cre02.g091550.t1.2	5	5	5	33.2	33.2	33.2	24.873	0	49.885	1004400000	39	27.0915412902832	27.003246307373	27.2801189422607	26.86301612854	26.946928024292	26.8649044036865
	0.623558054169525	-0.338265736897785	Cre02.g091700.t1.2	11	11	11	23.8	23.8	23.8	71.985	0	38.626	609970000	31	26.5758571624756	26.4435577392578	25.8064384460449	26.6235218048096	26.7050380706787	26.5120906829834
	1.87833873167166	-0.528132756551109	Cre02.g092350.t1.2	11	11	11	24.6	24.6	24.6	56.044	0	24.04	999840000	35	27.0791797637939	27.0199851989746	26.75608253479	27.5293235778809	27.332447052002	27.5778751373291
	1.01168303673816	0.197271347045898	Cre02.g092400.t1.1	7	7	7	23.8	23.8	23.8	54.537	0	56.456	4506200000	33	29.5029602050781	29.304651260376	29.3221683502197	29.2223930358887	29.2658424377441	29.0497303009033
	0	0.288141250610352	Cre02.g092600.t1.2	3	3	3	10	10	10	39.064	0	4.2341	131370000	7	NaN	24.8327732086182	NaN	24.7198371887207	24.5704536437988	24.3436050415039
	0.948324886689083	-0.886337916056316	Cre02.g092850.t1.2	3	3	3	15.7	15.7	15.7	22.15	0	4.6396	121260000	9	NaN	23.6520652770996	23.7279586791992	24.0139312744141	24.6401977539063	25.0749206542969
	0.491982124902478	-0.122860590616863	Cre02.g092900.t1.2	18	18	18	45.6	45.6	45.6	59.339	0	150.82	3643800000	79	29.1589202880859	29.1140613555908	28.8270225524902	29.1290073394775	29.2204113006592	29.1191673278809
	1.62822135266876	-0.493778864542644	Cre02.g093450.t1.2	11	11	11	43.5	43.5	43.5	39.138	0	52.742	1651300000	44	27.6693229675293	27.7994041442871	27.5220050811768	28.2988967895508	28.2394065856934	27.933765411377
	1.01045736520287	-0.100264231363933	Cre02.g093650.t1.2	10	10	10	66.2	66.2	66.2	15.009	0	22.492	12294000000	79	30.7894725799561	30.7876834869385	30.7914142608643	30.8514003753662	30.8355255126953	30.9824371337891
+	2.13917275488295	2.78894996643066	Cre02.g093750.t1.2	16	16	14	57.7	57.7	50.6	50.659	0	116.91	1392500000	45	27.6864566802979	28.3822441101074	28.95166015625	25.9669075012207	25.9644184112549	24.7221851348877
	0.644582837964331	0.114112854003906	Cre02.g094100.t1.2	11	9	9	39.5	32.5	32.5	50.497	0	72.354	936990000	32	27.1052951812744	27.2913188934326	27.1625022888184	27.0685596466064	26.9736652374268	27.1745529174805
+	2.20500903808872	1.59749285380045	Cre02.g094250.t1.1	6	6	6	19.6	19.6	19.6	43.926	0	17.931	446920000	20	26.612735748291	26.7030582427979	26.5505123138428	24.8226470947266	24.6358871459961	25.6152935028076
+	3.0145106893895	-0.592345555623371	Cre02.g095069.t1.1	4	4	4	45.3	45.3	45.3	13.417	0	18.566	350240000	12	25.4885501861572	25.3147201538086	25.3603134155273	25.8985290527344	26.049783706665	25.9923076629639
	0.00678860757158467	0.0140295028686523	Cre02.g095071.t1.1	2	2	2	6.9	6.9	6.9	98.884	0	4.3198	85675000	2	23.3263568878174	24.6926403045654	23.019115447998	NaN	23.7109336853027	23.6197490692139
	1.25667878958742	0.457248051961262	Cre02.g095077.t1.1	8	8	8	24.6	24.6	24.6	42.929	0	9.7048	422010000	14	26.1687107086182	25.849573135376	26.3802719116211	25.5441570281982	25.6850929260254	25.7975616455078
	0.650498553564922	-0.136358261108398	Cre02.g095089.t1.1	2	2	2	19.1	19.1	19.1	21.409	0	12.976	291410000	13	25.4504489898682	25.264669418335	25.3594760894775	25.3606491088867	25.6312866210938	25.4917335510254
	0.514949057915921	-0.0953102111816406	Cre02.g095101.t1.1	4	4	4	4.2	4.2	4.2	187.01	0	17.873	152590000	14	24.686616897583	24.5136432647705	24.611047744751	NaN	24.6421279907227	24.756031036377
	0.613314467399048	-0.321565628051758	Cre02.g095111.t1.1	5	5	5	8.8	8.8	8.8	91.621	0	13.199	98565000	8	24.1439819335938	NaN	23.7651672363281	NaN	24.3289604187012	24.2233200073242
	0.339376313223517	-0.135437647501629	Cre02.g095122.t1.1	5	5	5	38.2	38.2	38.2	20.871	0	16.016	481800000	21	26.2997264862061	26.2169895172119	25.7994899749756	26.3527069091797	26.166109085083	26.2037029266357
	0.275295410890621	0.547697067260742	Cre02.g095137.t2.1;Cre02.g095137.t1.1	3	3	3	3.1	3.1	3.1	142.47	0	3.9301	123200000	5	NaN	23.9917030334473	25.4407901763916	24.0941009521484	NaN	24.2429981231689
	1.0802633210691	0.305133183797199	Cre02.g095146.t1.1	6	6	6	30.2	30.2	30.2	31.339	0	26.776	1165300000	37	27.4743690490723	27.3428249359131	27.7339553833008	27.0888137817383	27.2296772003174	27.3172588348389
	0	0.74646504720052	Cre02.g095200.t1.2	8	8	8	16.6	16.6	16.6	86.673	0	35.812	244680000	18	25.4814834594727	25.5628757476807	26.2052898406982	NaN	25.00341796875	NaN
	0.778917313329293	-0.1094970703125	Cre02.g095400.t2.1;Cre02.g095400.t1.2	8	8	8	29.1	29.1	29.1	38.387	0	40.572	574510000	28	26.4142875671387	26.365161895752	26.3455352783203	26.3930473327637	26.4589824676514	26.6014461517334
	0.170737097146368	0.167594273885094	Cre02.g095500.t1.1	7	7	7	15.8	15.8	15.8	75.179	0	18.156	229560000	13	24.8459892272949	24.7496528625488	25.6959095001221	24.682710647583	24.7428340911865	25.363224029541
	1.43071915497477	0.421660741170246	Cre02.g095600.t1.2	3	3	3	9.1	9.1	9.1	50.15	0	40.606	284290000	13	25.3800067901611	25.6757831573486	25.7024230957031	25.0742683410645	25.0743083953857	25.344654083252
	0.63539823198869	-0.357595443725586	Cre02.g095650.t1.1	3	3	3	12.1	12.1	12.1	50.666	0	12.083	208470000	8	24.9500255584717	24.9645519256592	24.3578338623047	24.9843330383301	25.4263687133789	24.9344959259033
	1.31534178592916	0.481021245320637	Cre02.g096150.t1.2	6	6	6	38.1	38.1	38.1	23.9	0	13.966	1710800000	21	28.020357131958	27.7291011810303	28.1525268554688	27.325345993042	27.4197292327881	27.713846206665
	0.289782910811628	0.340960184733074	Cre02.g096200.t1.2	2	2	2	7.2	7.2	7.2	32.648	0.0019353	1.9608	156180000	8	NaN	24.2601184844971	25.2920742034912	24.3911972045898	24.1183071136475	24.7959041595459
	0.38889925234188	0.391222635904946	Cre02.g097250.t1.1	4	4	4	5.6	5.6	5.6	119.33	0	14.824	73817000	7	23.8434524536133	24.1419582366943	22.7585754394531	23.0779800415039	23.2481479644775	23.2441902160645
	0.479920530683485	-0.0698153177897147	Cre02.g097400.t1.2	9	9	9	69.7	69.7	69.7	18.074	0	323.31	8481000000	102	29.7503108978271	29.7711181640625	29.5861320495605	29.7860469818115	29.8050899505615	29.7258701324463
	0.238142808794014	0.151447931925453	Cre02.g097550.t1.2	5	5	5	23.6	23.6	23.6	31.224	0	21.668	444970000	20	26.2525405883789	26.380485534668	25.7881317138672	26.2314720153809	26.0840148925781	25.6513271331787
	0.810799142998607	0.232955296834309	Cre02.g097650.t1.2	15	15	15	47.7	47.7	47.7	45.912	0	80.932	2592200000	62	28.5015754699707	28.4841613769531	28.8108768463135	28.2451763153076	28.3351764678955	28.5173950195313
	0.055937046818837	-0.0157680511474609	Cre02.g097900.t1.2	24	24	23	67.1	67.1	67.1	47.075	0	117.96	9738900000	130	30.4360904693604	30.3508968353271	30.6406517028809	30.4041576385498	30.5577335357666	30.5130519866943
	0.149662518498662	-0.0478769938151054	Cre02.g098250.t1.2	11	11	11	37.8	37.8	37.8	36.091	0	28.504	1227700000	38	27.394847869873	27.6305503845215	27.2675838470459	27.5676860809326	27.3815422058105	27.4873847961426
	1.80043987902171	0.125829696655273	Cre02.g098450.t1.2	15	15	15	45	45	45	50.068	0	49.972	3391300000	60	29.0279407501221	28.9989490509033	28.979455947876	28.8297157287598	28.926290512085	28.8728504180908
	0.425173260146792	-0.172019958496094	Cre02.g099150.t1.2	6	6	6	20.1	20.1	20.1	33.726	0	10.901	625390000	23	26.4286212921143	26.6861896514893	26.2844333648682	26.720775604248	26.3898849487305	26.8046436309814
	1.51428565137813	-0.656141916910808	Cre02.g099850.t1.1	19	19	19	47	47	47	51.705	0	118.44	8456600000	129	29.9946937561035	29.9784202575684	29.5113563537598	30.6526679992676	30.5540771484375	30.246150970459
	0.626862116214244	-0.195492426554363	Cre02.g100200.t1.2	3	3	3	18.3	18.3	18.3	22.321	0	9.7939	921600000	14	27.0468730926514	26.7854404449463	27.0770416259766	27.0360107421875	27.0854759216309	27.3743457794189
	0.399211896310184	0.0392411549886091	Cre02.g101350.t1.2	12	12	12	55.1	55.1	55.1	23.944	0	52.691	15295000000	94	31.0208873748779	30.9496288299561	30.9112796783447	30.9477500915527	30.9478206634521	30.868501663208
	0.697251380740074	0.228142420450844	Cre02.g101400.t1.2	62	62	62	50.4	50.4	50.4	189.75	0	323.31	15632000000	303	31.1587028503418	31.1704502105713	31.4684467315674	30.8837280273438	30.9801235198975	31.2493209838867
	0.274070481663569	0.0763435363769531	Cre02.g101850.t1.2	3	3	3	32.1	32.1	32.1	17.922	0	44.892	178370000	10	25.0264377593994	24.9065570831299	NaN	24.7803173065186	24.8528137207031	25.0373306274414
	1.40583522499873	0.239482879638672	Cre02.g101950.t1.2	12	12	12	19.1	19.1	19.1	85.44	0	58.054	1347900000	33	27.7805671691895	27.6244277954102	27.8556690216064	27.501880645752	27.4503402709961	27.589994430542
	0.111006277097629	-0.0206464131673165	Cre02.g102250.t1.2	16	16	16	67.4	67.4	67.4	20.978	0	101.02	20800000000	122	31.5791625976563	31.5676956176758	31.4555721282959	31.6313571929932	31.5839214324951	31.4490909576416
	0.302524279894284	0.285078684488933	Cre02.g102450.t1.2	6	6	6	23.7	23.7	23.7	48.95	0	18.832	157740000	9	25.3186550140381	24.3516464233398	24.6369380950928	24.4524936676025	NaN	24.5155086517334
	0.320542609835648	0.215485890706383	Cre02.g103000.t1.2	3	3	3	5.6	5.6	5.6	58.197	0	2.9471	75547000	6	23.3835048675537	23.1943626403809	24.0498447418213	23.186918258667	23.2910900115967	23.503246307373
	0.226760820188984	0.153638203938804	Cre02.g103100.t1.1	5	5	5	18.4	18.4	18.4	35.758	0	9.9102	131620000	11	24.5959377288818	24.4805603027344	23.7921333312988	24.1145000457764	23.9998092651367	24.2934074401855
	0.893735068960086	-0.222906112670898	Cre02.g103550.t1.2	4	4	4	33.3	33.3	33.3	16.455	0	17.028	370720000	14	25.6973152160645	25.9249267578125	25.5283851623535	25.9541797637939	25.9041004180908	25.9610652923584
	0	-1.06133524576823	Cre02.g104550.t1.2	3	3	3	8.9	8.9	8.9	51.809	0	4.4456	43446000	6	NaN	NaN	22.1474647521973	23.1941661834717	22.9056396484375	23.5265941619873
	0.981909346419793	0.281450907389321	Cre02.g104650.t2.1;Cre02.g104650.t1.1	12	12	12	15.3	15.3	15.3	125.57	0	22.042	462970000	24	26.265474319458	26.0187339782715	26.4594211578369	25.9150867462158	25.9338665008545	26.0503234863281
	1.45358150966	-0.431038538614906	Cre02.g104900.t1.2	21	21	21	62.7	62.7	62.7	43.725	0	71.164	3715500000	96	28.8753147125244	28.9213314056396	28.5075607299805	29.2771511077881	29.1901340484619	29.1300373077393
	0.0281154864185717	0.0132630666096993	Cre02.g105500.t1.2;Cre17.g745647.t1.1	11	11	11	28.6	28.6	28.6	48.392	0	53.268	646370000	31	26.2103900909424	26.3718223571777	26.7395668029785	26.3871421813965	26.4709606170654	26.4238872528076
	0.821859607365475	-0.332087834676109	Cre02.g105650.t1.2	2	2	2	21.7	21.7	21.7	18.781	0	28.587	348030000	9	25.6935710906982	25.5733737945557	25.2852439880371	25.9323806762695	26.0445194244385	25.5715522766113
	0.146816961480493	0.132597923278809	Cre02.g106550.t1.2	3	3	3	22.5	22.5	22.5	35.652	0	5.1838	102960000	5	24.473331451416	NaN	23.881196975708	NaN	24.1466255187988	23.9427070617676
	0.308451938002277	0.0782756805419922	Cre02.g106600.t1.2	9	9	9	52	52	52	16.997	0	24.681	8104700000	61	30.23020362854	30.2047805786133	30.0639400482178	30.096097946167	30.2391109466553	29.9288883209229
	0.0379354750487385	0.0180021921793596	Cre02.g106850.t1.2	5	5	5	19.7	19.7	19.7	33.541	0	7.6902	421630000	12	26.1372737884521	26.0817012786865	25.6690654754639	26.0723876953125	25.8908977508545	25.8707485198975
+	2.74394519460247	1.4756113688151	Cre02.g107150.t1.1	4	4	4	36.8	36.8	36.8	13.66	0	157.09	1063100000	21	27.9224662780762	27.560998916626	27.9591426849365	26.1551837921143	26.6459522247314	26.2146377563477
	0.127229647634157	0.039023717244465	Cre02.g107300.t1.2	4	4	4	18.3	18.3	18.3	37.906	0	24.423	928910000	24	26.9696102142334	26.8958511352539	26.866792678833	26.6697959899902	26.905294418335	27.0400924682617
	0.108306687100634	-0.0664037068684884	Cre02.g107400.t3.1;Cre02.g107400.t2.1;Cre02.g107400.t1.1	4	4	4	4.9	4.9	4.9	128.43	0	9.7066	106270000	12	23.9933452606201	23.5902366638184	24.3331298828125	24.1175136566162	24.0642280578613	23.9341812133789
	0.916517713441708	0.406416575113933	Cre02.g107450.t1.2	5	5	5	18.9	18.9	18.9	47.574	0	55.058	362490000	23	26.104076385498	26.2000770568848	25.5852298736572	25.4984149932861	25.4566669464111	25.715051651001
	0.341604250888246	-0.120125134785969	Cre02.g107750.t1.2	2	2	2	7	7	7	29.064	0.00059049	2.5975	97348000	6	24.0481834411621	23.9163398742676	23.742115020752	NaN	24.1317119598389	23.9129638671875
	1.08529137561052	0.883377075195313	Cre02.g107850.t1.2	2	2	2	10.7	10.7	10.7	25.452	0	11.793	234780000	10	24.9000282287598	25.0883293151855	26.0045528411865	24.2445240020752	24.3057727813721	24.7924823760986
	1.80707220863386	-1.15361785888672	Cre02.g108300.t1.1	3	3	3	14.1	14.1	14.1	47.091	0	20.935	216580000	9	NaN	24.7797660827637	24.5695266723633	25.7272834777832	25.9292449951172	NaN
	0.121949129717311	-0.0522162119547538	Cre02.g108450.t1.2	7	7	7	59	59	59	15.185	0	48.309	941610000	24	26.8554306030273	26.7722835540771	26.6340885162354	27.0085983276367	26.8784160614014	26.531436920166
	1.41973611502829	-0.759558995564777	Cre02.g108850.t1.2	5	5	5	31.2	31.2	31.2	19.154	0	25.579	3192300000	34	28.5914211273193	28.6184883117676	28.1200084686279	29.4445457458496	29.3344535827637	28.8295955657959
	0.922952059001219	-0.20762825012207	Cre02.g108900.t1.2	12	12	12	66.5	66.5	66.5	19.694	0	22.346	2152000000	52	28.2000408172607	28.0463008880615	28.290132522583	28.3337707519531	28.2868747711182	28.5387134552002
	0.860750074632387	-0.367288589477539	Cre02.g109550.t1.2	5	4	4	15.6	13.5	13.5	40.338	0	6.2329	155570000	10	NaN	24.297191619873	24.2523422241211	24.8205070495605	24.7416000366211	24.3640594482422
	1.25714854998657	-0.300521850585938	Cre02.g110250.t1.1	3	3	3	11.1	11.1	11.1	34.485	0	3.8441	72306000	7	23.1950092315674	23.457010269165	NaN	23.6280078887939	23.6089649200439	23.6426219940186
	0.972358885211528	-0.332129160563152	Cre02.g110350.t1.2	4	4	4	15.5	15.5	15.5	28.974	0	33.937	940700000	21	26.8362941741943	26.6932525634766	27.2234306335449	27.2168788909912	27.2941265106201	27.2383594512939
	1.88490229459078	-0.586013158162434	Cre02.g110950.t1.1	2	2	2	4.5	4.5	4.5	61.151	0	4.4847	156810000	6	24.2825603485107	24.383768081665	24.039005279541	24.6757297515869	24.991096496582	24.7965469360352
	0.00898149157461829	0.00609461466471473	Cre02.g111450.t1.2	9	9	9	60.2	60.2	60.2	26.62	0	29.123	2217900000	46	28.272798538208	27.9750328063965	27.9600276947021	28.3347511291504	28.178689956665	27.6761341094971
	0.52877616960682	-0.17079798380534	Cre02.g111800.t1.2	6	6	6	22.1	22.1	22.1	45.549	0	56.517	422720000	23	25.9962139129639	25.7290477752686	25.6055488586426	26.0273246765137	26.0345630645752	25.7813167572021
	1.44618579680729	-0.448621114095054	Cre02.g113100.t1.2	2	2	2	17.2	17.2	17.2	13.235	0	3.6014	301310000	10	25.2467365264893	25.0285472869873	25.4543781280518	25.541353225708	25.7699413299561	25.7642307281494
	1.20352110620822	-0.580023447672527	Cre02.g113200.t1.1	19	19	19	47.1	47.1	47.1	54.5	0	271.4	17148000000	150	30.7940502166748	30.6649227142334	31.2521438598633	31.2525386810303	31.4629497528076	31.7356986999512
	0.0922395450430302	-0.0421737035115548	Cre02.g113250.t1.1	2	2	2	4.2	4.2	4.2	58.505	0.0014136	2.1607	219040000	5	NaN	24.8705596923828	25.166109085083	24.968994140625	25.2393245697021	24.9732055664063
	0.65415317915163	-0.260047912597656	Cre02.g113700.t1.2	4	4	4	16.1	16.1	16.1	33.787	0	7.7676	190620000	12	24.6745452880859	24.6400871276855	24.4567604064941	24.8442668914795	25.1422691345215	24.5650005340576
	1.63016594688071	0.392694473266602	Cre02.g114600.t1.2	10	10	10	73.2	73.2	73.2	21.642	0	296.91	15771000000	91	31.256311416626	31.2952651977539	31.5101299285889	30.80908203125	31.0195617675781	31.0549793243408
	0.296331413694812	0.0580056508382185	Cre02.g115200.t1.2	6	6	6	38.8	38.8	38.8	16.391	0	10.284	10710000000	35	30.753023147583	30.6363372802734	30.5990352630615	30.6307945251465	30.7010765075684	30.4825077056885
	0.117051298121902	0.0585085550943987	Cre02.g116450.t1.2	2	2	2	14	14	14	27.028	0	5.7109	315560000	17	25.7932262420654	25.7135829925537	25.237720489502	25.4286708831787	25.6180419921875	25.5222911834717
	0.0108971605467489	-0.00418790181477746	Cre02.g116500.t1.1	2	2	2	5.9	5.9	5.9	56.205	0	5.1739	175710000	5	24.8698081970215	24.8470420837402	24.9619045257568	NaN	24.7419605255127	25.0522518157959
	0.138723110181953	0.0399093627929688	Cre02.g116750.t2.1;Cre02.g116750.t1.1	28	28	28	62.9	62.9	62.9	61.514	0	318.41	64052000000	277	33.0822525024414	33.0974655151367	33.279468536377	33.0341186523438	33.0214500427246	33.2838897705078
	0.0713599675836116	0.0223496754964216	Cre02.g117050.t3.1;Cre02.g117050.t2.1;Cre02.g117050.t1.1;Cre16.g681802.t1.1;Cre17.g710650.t1.1;Cre06.g268950.t1.2;Cre07.g319850.t1.2;Cre06.g267400.t1.2	6	6	5	3.7	3.7	3.2	153.98	0	6.4572	265610000	13	25.2541465759277	25.21337890625	25.3514442443848	25.1426582336426	25.1552619934082	25.4540004730225
	1.90950620015107	0.41253662109375	Cre02.g117250.t2.1;Cre02.g117250.t1.1	3	3	3	8.5	8.5	8.5	57.477	0	5.8104	162070000	8	NaN	24.8076934814453	24.9277305603027	24.5231876373291	24.4790802001953	24.3632583618164
	0.280546742672404	-0.127194722493488	Cre02.g117500.t1.2	15	15	15	40.9	40.9	40.9	67.267	0	169.83	1424300000	55	27.5627460479736	27.261589050293	27.6563549041748	27.5797462463379	27.4044628143311	27.8780651092529
	0	0.688113530476887	Cre02.g118300.t1.2	6	5	5	12.2	10.7	10.7	77.43	0	15.12	118870000	8	NaN	NaN	25.0394649505615	24.1008529663086	24.1119556427002	24.8412456512451
	0.377642155933725	0.139913558959961	Cre02.g118500.t1.1	25	25	25	40	40	40	107.73	0	142.08	4185900000	116	29.086462020874	29.1361637115479	29.3813781738281	28.9593925476074	28.9129066467285	29.3119640350342
	0.599427509591323	-0.187648773193359	Cre02.g118750.t1.1	11	11	11	19.8	19.8	19.8	65.631	0	18.973	558340000	27	26.2953357696533	26.0908756256104	26.2265014648438	26.3391418457031	26.2038154602051	26.6327018737793
	0.102539660579859	0.0915870666503906	Cre02.g118850.t1.2	3	3	3	35.6	35.6	35.6	9.9361	0	27.956	339490000	10	25.4626388549805	25.4321155548096	26.0105628967285	25.4790191650391	25.1280574798584	26.0234794616699
	0.686123386810558	0.208776473999023	Cre02.g118900.t1.2	7	7	7	20.8	20.8	20.8	36.532	0	12.821	684570000	21	26.8075942993164	26.5275039672852	26.9551563262939	26.5630073547363	26.4492073059082	26.6517105102539
	1.29055848370025	-0.76898193359375	Cre02.g118950.t1.2	5	5	5	43.8	43.8	43.8	11.744	0	5.5959	1454800000	17	27.4793109893799	27.2964038848877	26.9226360321045	28.3315944671631	28.1051464080811	27.5685558319092
	0.54744522311331	-0.096831003824871	Cre02.g119150.t1.2	3	3	3	3.9	3.9	3.9	73.642	0	4.1199	737940000	8	26.8229885101318	26.7983531951904	26.6106262207031	26.7663555145264	26.8513851165771	26.9047203063965
	0.54865359729028	1.50326855977376	Cre02.g119550.t1.2	3	3	3	28.7	28.7	28.7	9.9474	0	3.1894	574770000	4	NaN	25.203031539917	28.2859935760498	25.2405261993408	25.1455764770508	25.3376293182373
	0.10442921832431	0.0939890543619839	Cre02.g120150.t1.2	13	13	3	64.3	64.3	25.4	20.647	0	65.029	194570000000	263	34.8001976013184	34.8461418151855	34.4313507080078	34.9875717163086	34.7914428710938	34.0167083740234
	1.42665059494119	-0.315273284912109	Cre02.g120250.t2.1;Cre02.g120250.t1.1	9	9	9	19	19	19	79.655	0	21.844	503390000	21	26.2090892791748	26.1360034942627	25.9188671112061	26.4825458526611	26.4285907745361	26.2986431121826
	1.00607529661395	0.213293075561523	Cre02.g141100.t1.2	10	10	10	30.7	30.7	30.7	42.095	0	38.786	1552100000	40	27.8895416259766	27.8810443878174	28.0867919921875	27.6693897247314	27.6623439788818	27.8857650756836
	2.10692016131673	0.482524871826172	Cre02.g141200.t1.2	4	4	4	27.8	27.8	27.8	33.539	0	53.856	483450000	24	26.41823387146	26.327112197876	26.389820098877	25.7176418304443	25.933708190918	26.0362415313721
	1.02164725885209	-0.34800084431966	Cre02.g141350.t1.2	7	7	7	21.6	21.6	21.6	40.925	0	41.709	287220000	18	25.3741798400879	25.3827476501465	24.9760494232178	25.4438591003418	25.5879497528076	25.7451705932617
	0.875088805308536	0.616923650105793	Cre02.g141400.t1.2	21	21	21	49.5	49.5	49.5	67.536	0	101.82	4608600000	96	29.9865798950195	29.9064140319824	29.0378170013428	29.1623573303223	29.1391201019287	28.7785625457764
	0.455675477846608	0.489966710408527	Cre02.g141606.t1.1	11	9	9	3.3	2.9	2.9	464.74	0	16.656	401630000	14	26.3493194580078	26.1608295440674	25.4818840026855	24.9539813995361	26.2390880584717	25.3290634155273
	1.50235954805203	0.549854914347332	Cre02.g141626.t1.1	7	7	6	8.2	8.2	7.7	125.92	0	19.437	136220000	16	24.6793327331543	24.7403144836426	24.2260417938232	23.904260635376	24.0266494750977	24.0652141571045
	0	-0.339098612467449	Cre02.g142126.t1.1	2	2	2	9.1	9.1	9.1	26.609	0	5.0434	78125000	5	NaN	23.7180595397949	NaN	24.0760231018066	24.2201480865479	23.8753032684326
	1.08874669891037	-0.350666046142578	Cre02.g142146.t1.1	18	18	18	61.3	61.3	61.3	40.863	0	167.06	3119500000	84	28.817081451416	28.6520519256592	28.3365821838379	29.0341739654541	28.9765090942383	28.8470306396484
	2.510719004328	0.445793787638344	Cre02.g142200.t1.2	5	5	5	24.2	24.2	24.2	26.471	0	30.85	434670000	18	26.1374111175537	26.2495956420898	26.2432174682617	25.8813610076904	25.6865901947021	25.7248916625977
	1.22061017983956	0.43685976664225	Cre02.g142206.t1.1	9	9	9	32.5	32.5	32.5	31.7	0	75.264	4235300000	47	29.3665504455566	29.3093204498291	29.7670669555664	28.9565696716309	28.9580097198486	29.2177791595459
	0.102723728169692	0.219996134440105	Cre02.g142246.t1.1	2	2	2	29.6	29.6	29.6	10.553	0	8.9584	279150000	13	25.7342262268066	24.3239555358887	25.5962219238281	NaN	25.644495010376	24.3517818450928
	0.537975476222534	-0.148005803426109	Cre02.g142351.t1.1	6	6	6	9.4	9.4	9.4	91.558	0	17.237	281150000	8	25.1236839294434	25.2511863708496	24.9867210388184	25.4467639923096	25.1256160736084	25.2332286834717
	1.48617727997679	0.165783564249672	Cre02.g142352.t1.1	22	22	22	39.7	39.7	39.7	91.99	0	59.606	1844700000	69	28.2392253875732	28.2032642364502	28.0958728790283	28.0445289611816	28.0398845672607	27.9565982818604
	0.31394786718742	-0.063143412272133	Cre12.g486250.t1.2;Cre02.g142687.t2.1;Cre02.g142687.t1.1	9	9	9	57.5	57.5	57.5	20.586	0	73.124	8540100000	89	29.901819229126	30.0259094238281	29.9440536499023	29.8923530578613	30.0211505889893	30.1477088928223
	0.960599052847963	0.318297704060871	Cre02.g142850.t1.2	2	2	2	32	32	32	10.826	0	37.401	180890000	9	NaN	25.1604251861572	25.0269451141357	24.851432800293	24.5727672576904	24.9019622802734
	0.653429397576807	-0.433873494466145	Cre02.g143000.t1.2	8	8	8	23.4	23.4	23.4	45.526	0	44.615	1318700000	25	27.6193294525146	27.6378231048584	26.8727931976318	27.9897232055664	27.9577598571777	27.4840831756592
	0.61417129030169	0.809908548990883	Cre02.g143050.t1.2	3	3	3	30.3	30.3	30.3	10.879	0	6.5248	563730000	15	26.4669532775879	25.6128482818604	27.4821605682373	25.6129608154297	26.170259475708	25.3490161895752
	2.74348292619835	0.543672561645508	Cre02.g143200.t1.1	37	37	37	41.8	41.8	41.8	121.86	0	169.32	10078000000	202	30.6974353790283	30.6465015411377	30.8798637390137	30.2339782714844	30.195894241333	30.1629104614258
	0.111880194989411	0.0414066314697266	Cre02.g143250.t1.2	16	16	16	51.6	51.6	51.6	36.841	0	195.35	7290100000	104	30.0626544952393	30.0007495880127	30.141996383667	29.931568145752	29.8696479797363	30.2799644470215
	0.231813898543504	-0.542987187703453	Cre02.g143307.t1.1	4	4	4	72.2	72.2	72.2	5.7086	0	25.554	3137300000	17	26.5738372802734	29.6327705383301	28.8249607086182	29.0527400970459	28.7930278778076	28.8147621154785
	1.99101755413116	0.379704157511394	Cre02.g143550.t1.2	3	3	3	23.9	23.9	23.9	29.808	0	10.674	158980000	9	24.7901954650879	24.6773433685303	24.6870975494385	24.2053089141846	24.4636993408203	24.3465156555176
+	3.41688273713042	1.38180637359619	Cre02.g143567.t1.1	2	2	2	15.5	15.5	15.5	17.912	0	20.422	254770000	7	NaN	25.8372325897217	25.8173866271973	24.4203414916992	24.4706649780273	NaN
	0.359336345232894	0.379685719807945	Cre02.g143650.t2.1;Cre02.g143650.t1.2	6	6	6	14.2	14.2	14.2	57.074	0	18.797	361570000	10	25.8030681610107	25.0533294677734	26.5781631469727	25.4440479278564	25.4090194702148	25.4424362182617
+	2.33369321557144	0.891510009765625	Cre02.g143667.t1.1	6	6	6	22	22	22	42.3	0	45.479	519540000	16	26.476224899292	26.4764556884766	26.8075942993164	25.6969184875488	25.5035495758057	25.8852767944336
	0.0250486926605616	0.01923433939616	Cre02.g144500.t1.1	5	5	5	7.7	7.7	7.7	86.645	0	8.7207	227070000	11	24.9957180023193	24.8157272338867	25.3548450469971	24.9833316802979	24.714973449707	25.4102821350098
	0.779274338127139	-0.298683166503906	Cre02.g145050.t1.2	5	5	5	23.6	23.6	23.6	37.87	0	8.6704	468370000	18	26.1000709533691	26.0540752410889	25.8201904296875	26.5970458984375	26.1590404510498	26.1142997741699
	3.43550906688437	0.282025019327801	Cre02.g145800.t1.2	12	12	12	49.7	49.7	49.7	38.114	0	238.19	3412300000	68	29.0479393005371	29.0766353607178	29.0868682861328	28.8045196533203	28.7441635131836	28.8166847229004
	0.191336794734366	-0.0677700042724609	Cre02.g146250.t1.2	7	7	7	18.8	18.8	18.8	50.199	0	23.867	404840000	22	25.8531723022461	25.8136730194092	25.776330947876	25.7412395477295	26.1497497558594	25.7554969787598
	0.0466482776583869	0.0365009307861328	Cre02.g146600.t1.2	5	5	5	13.8	13.8	13.8	53.451	0	7.503	167790000	8	24.510627746582	24.5259380340576	24.9005813598633	24.661937713623	24.1775970458984	24.988109588623
	0.698865697750443	-0.158050537109375	Cre02.g146700.t1.2	4	4	4	46	46	46	17.032	0	7.3247	217240000	8	NaN	25.1088085174561	25.0163555145264	25.2993946075439	25.2811470031738	25.081356048584
	0.231432175834053	-0.0512650807698591	Cre02.g147302.t1.1	5	5	5	19.8	19.8	19.8	44.588	0	38.759	720540000	22	26.6447143554688	26.8280830383301	26.6703357696533	26.8737316131592	26.7750492095947	26.6481475830078
	0.462310779195885	-0.0710411071777344	Cre02.g147850.t1.2	5	5	5	8.3	8.3	8.3	70.197	0	8.4142	159150000	11	24.5412635803223	24.4066543579102	24.5736351013184	24.5551433563232	24.519172668457	24.6603603363037
	1.60702557548443	-1.15973536173502	Cre02.g147900.t4.1;Cre02.g147900.t3.1;Cre02.g147900.t2.1;Cre02.g147900.t1.1	26	26	26	57	57	57	60.772	0	264.65	5480700000	133	29.0581951141357	29.097053527832	28.1957302093506	30.112720489502	30.074951171875	29.6425132751465
	0.481539854484071	0.0406455993652344	Cre03.g143887.t1.1	25	25	25	56.3	56.3	56.3	65.212	0	251.19	5050300000	96	29.5562000274658	29.5401554107666	29.5335807800293	29.5731143951416	29.4808139801025	29.4540710449219
	0.481971395470607	0.33772913614909	Cre03.g144164.t1.1	2	2	2	10.5	10.5	10.5	51.598	0	21.9	109510000	6	NaN	24.2644195556641	24.4767951965332	24.3341541290283	23.612117767334	24.1523628234863
	0.866084486416551	0.0991458892822266	Cre03.g144627.t1.1	18	18	18	59.7	59.7	59.7	50.733	0	122.24	3573900000	86	29.1062202453613	29.1162452697754	29.0102806091309	29.0070209503174	29.0310211181641	28.8972663879395
	0.708769632068974	0.567578633626301	Cre03.g144647.t1.1	3	3	3	28.5	28.5	28.5	20.08	0	26.363	37897000	7	NaN	22.4816570281982	23.3846912384033	22.2994995117188	22.4564094543457	22.340877532959
	1.84977369228247	1.17522811889648	Cre03.g144707.t1.1	11	11	11	22.7	22.7	22.7	74.96	0	54.09	963910000	25	27.315013885498	27.3295421600342	27.9913463592529	26.2782955169678	26.1266212463379	26.70530128479
+	3.33944242594496	5.85190709431966	Cre03.g144807.t1.1;REV__Cre01.g020918.t1.1	21	21	21	51.3	51.3	51.3	60.707	0	120	2211400000	52	28.8126220703125	29.6374607086182	29.2989826202393	NaN	23.1833324432373	23.6122303009033
	0.135506927055744	-0.0422846476236991	Cre03.g144847.t1.1	30	30	29	16.2	16.2	15.9	270.25	0	109.13	2650300000	84	28.5449523925781	28.5093746185303	28.6636009216309	28.4595527648926	28.5696430206299	28.8155860900879
+	2.64061474059805	0.960905075073242	Cre03.g144967.t1.1	15	15	15	30.6	30.6	30.6	68.773	0	53.162	816820000	41	27.0583763122559	27.1131687164307	27.3926391601563	26.2381401062012	26.0616550445557	26.3816738128662
	0.333716166457145	-0.164982477823894	Cre03.g145107.t1.1	8	8	8	10.5	10.5	10.5	100.64	0	11.92	222470000	15	25.1638832092285	24.6487236022949	25.1822643280029	25.094705581665	25.0260162353516	25.3690967559814
	2.96240205727279	-0.48602294921875	Cre03.g145127.t1.1	40	39	38	11.1	10.9	10.7	504.37	0	98.3	1567500000	77	27.583553314209	27.6434764862061	27.50559425354	28.0066738128662	28.0391521453857	28.1448669433594
	0.318606437858408	-0.15992546081543	Cre03.g145247.t1.1	2	2	2	10.8	10.8	10.8	24.025	0	7.1459	306540000	11	NaN	25.2137126922607	25.7011547088623	25.4957637786865	25.7049312591553	25.6513824462891
	0	0.329065322875977	Cre03.g145427.t1.1	3	3	3	12.4	12.4	12.4	32.506	0	4.7968	45489000	7	NaN	NaN	23.3866653442383	23.121898651123	23.0827941894531	22.9681072235107
	0.478051348343649	-0.06658935546875	Cre03.g145547.t1.1	11	11	11	49	49	49	31.985	0	28.92	926000000	38	27.1113777160645	26.9869594573975	27.1421909332275	27.0729598999023	27.1722640991211	27.1950721740723
	0.33912346064693	-0.313113530476887	Cre03.g145647.t1.1	36	36	36	56	56	56	252.71	0	323.31	8657900000	158	29.7736988067627	29.8819198608398	30.6671237945557	30.169376373291	30.1567764282227	30.9359302520752
	0.239614891757166	-0.315319061279297	Cre03.g145687.t1.1	2	2	2	5.1	5.1	5.1	43.588	0.00058945	2.5526	128470000	7	24.5471019744873	NaN	24.4985656738281	25.3137168884277	24.3625888824463	NaN
	0.137233173692184	0.057647705078125	Cre03.g145727.t1.1	13	13	13	46.4	46.4	46.4	43.534	0	75.524	1428300000	54	27.3242301940918	27.7167263031006	27.4331665039063	27.4650535583496	27.5924911499023	27.2436351776123
	0.390728759511118	-0.235553105672199	Cre03.g145747.t1.1	13	13	13	40.4	40.4	40.4	43.869	0	54.154	1760200000	46	27.9901008605957	28.0874996185303	27.4967079162598	28.2800312042236	28.2604675292969	27.7404689788818
	0.128884725937574	-0.0682808558146171	Cre03.g145887.t1.1	2	2	2	7	7	7	38.583	0	3.8707	57522000	6	23.2589683532715	23.2251148223877	NaN	23.0253829956055	23.3907375335693	23.5148468017578
	0.0283117940395802	0.0135606129964216	Cre03.g145967.t1.1	11	11	11	33	33	33	45.601	0	44.344	1022200000	45	27.3620204925537	27.3293724060059	27.0365333557129	27.1581726074219	27.4689426422119	27.0601291656494
	0.377650804740899	-0.324932734171547	Cre03.g146167.t1.1	7	7	7	52.9	52.9	52.9	24.851	0	52.845	1361200000	30	27.5856323242188	27.6216373443604	26.6654644012451	27.8331604003906	27.7564640045166	27.2579078674316
	1.63496550152704	-0.74695332845052	Cre03.g146187.t1.1	17	17	17	66.6	66.6	66.6	41.084	0	166.23	11285000000	102	30.1699733734131	30.0323619842529	30.5694618225098	30.8896865844727	30.85422706604	31.2687435150146
	1.19968256478158	-0.309935251871746	Cre03.g146247.t1.1	7	7	7	51	51	51	17.392	0	18.007	2291200000	29	28.139705657959	27.9618492126465	28.2855529785156	28.3677806854248	28.3556079864502	28.5935249328613
	2.73143992037069	0.200471242268879	Cre03.g146487.t1.1	15	15	15	16.3	16.3	16.3	122.37	0	33.379	1198800000	41	27.5002841949463	27.5052909851074	27.5808963775635	27.3115539550781	27.3373050689697	27.3361988067627
	1.05500053402598	0.533388137817383	Cre03.g146507.t1.1	4	4	4	8.4	8.4	8.4	59.973	0	29.437	93202000	9	NaN	24.1650733947754	24.2289810180664	23.4969215393066	NaN	23.8303565979004
+	2.93550482394077	0.563353220621746	Cre03.g146527.t1.1	17	17	16	38.7	38.7	37.7	68.737	0	168.97	2800500000	77	28.9171543121338	28.8394813537598	29.0276775360107	28.4344005584717	28.36594581604	28.2939071655273
	0.902958000557938	-0.878534952799477	Cre03.g148950.t1.2	4	4	4	11.7	11.7	11.7	38.479	0	9.1519	171360000	11	24.3931617736816	24.3906059265137	23.6353340148926	25.636302947998	25.0845222473145	24.3338813781738
+	3.06760769280892	1.51800346374512	Cre03.g149100.t1.2	19	19	19	52.9	52.9	52.9	54.531	0	132.91	4088600000	84	29.7174797058105	29.8550300598145	29.8140430450439	28.1888618469238	28.0478076934814	28.5958728790283
+	2.54518638056043	1.82026799519857	Cre03.g149250.t1.2	18	18	18	60.3	60.3	60.3	55.847	0	323.31	3019900000	89	28.9044055938721	28.7915992736816	29.6543598175049	27.3731021881104	27.3540534973145	27.1624050140381
	0.136603828225708	-0.112342834472656	Cre03.g149650.t1.1	3	3	3	5.2	5.2	5.2	65.747	0	3.1091	997240000	13	NaN	25.8013668060303	26.2981700897217	26.1898040771484	25.8382186889648	26.4583110809326
	0.260793731712876	0.0839920043945313	Cre03.g150300.t1.2	6	6	6	43.4	43.4	43.4	16.263	0	23.095	1182100000	22	27.618558883667	27.3039112091064	27.4060859680176	27.2459926605225	27.534008026123	27.2965793609619
	0.255199411603898	-0.114669799804688	Cre03.g150700.t1.1	3	3	3	5.8	5.8	5.8	65.846	0	8.7068	172160000	11	NaN	24.6888580322266	24.9082527160645	24.7016048431396	25.111198425293	24.926872253418
	1.61749572313489	-0.341617584228516	Cre03.g151000.t1.2	4	4	4	13.6	13.6	13.6	47.127	0	10.266	194550000	6	24.6351680755615	24.6554546356201	24.7140827178955	24.8729572296143	24.967456817627	25.1891441345215
	0.727083050270977	-0.0571155548095703	Cre03.g152150.t1.2	14	14	14	65.6	65.6	65.6	41.014	0	136.42	2572600000	81	28.5382690429688	28.4871921539307	28.5314445495605	28.6380653381348	28.5299186706543	28.5602684020996
	0.382658344724754	0.130089441935223	Cre03.g152850.t1.2	7	7	7	11.9	11.9	11.9	99.36	0	17.532	262960000	9	25.13743019104	25.1111583709717	25.3524894714355	25.1070137023926	24.8450794219971	25.258716583252
	0	-0.539597193400066	Cre03.g152950.t1.1	2	2	2	5.3	5.3	5.3	75.563	0	3.0546	28218000	6	NaN	21.865406036377	NaN	22.1470603942871	22.0751571655273	22.9927921295166
	0.0474687730013468	0.0534944534301758	Cre03.g154350.t1.2	2	2	2	4.6	4.6	4.6	30.681	0.00058651	2.505	1498200000	11	28.0224227905273	28.1016941070557	27.1861248016357	27.7112216949463	27.7219505310059	NaN
	0.230461994132648	0.0796019236246721	Cre03.g154550.t1.1	8	8	8	31.4	31.4	31.4	35.95	0	46.354	1387600000	33	27.7289714813232	27.4292602539063	27.5099029541016	27.2803859710693	27.6205883026123	27.5283546447754
	0	0.286190032958984	Cre03.g154600.t1.2	2	2	2	5.9	5.9	5.9	34.558	0	7.0822	151660000	6	24.5967903137207	24.8533382415771	24.709566116333	NaN	24.433708190918	NaN
	1.25937635947975	0.404441197713219	Cre03.g154950.t1.2	7	7	7	19.9	19.9	19.9	40.429	0	13.23	611640000	29	26.5433311462402	26.31565284729	26.701208114624	26.0554008483887	25.9788227081299	26.3126449584961
	0.458519653706039	-0.143342336018883	Cre03.g155001.t1.1	6	6	6	8.7	8.7	8.7	115.68	0	22.041	167580000	8	24.8676891326904	24.4323062896729	24.5622653961182	24.6914176940918	24.7741451263428	24.8267250061035
	1.20035612188785	0.636405944824219	Cre03.g155051.t1.1	2	2	2	5.2	5.2	5.2	65.172	0	10.724	78628000	6	NaN	24.1556091308594	24.4900817871094	23.6722793579102	NaN	23.7005996704102
	0.32182449687395	0.248250007629395	Cre03.g155650.t1.2	5	5	5	24.1	24.1	24.1	23.845	0	9.4865	867950000	18	NaN	26.9481544494629	27.6602382659912	26.8619518280029	27.0364284515381	27.269458770752
	0.961944197633191	-0.290929158528648	Cre03.g156050.t1.2	8	8	8	33.1	33.1	33.1	28.631	0	49.786	1522900000	19	27.873966217041	27.6747875213623	27.4880752563477	28.0329132080078	28.0795879364014	27.7971153259277
	1.10582550865515	-0.340490976969402	Cre03.g156150.t1.1	5	5	5	8.4	8.4	8.4	98.54	0	8.1257	1304100000	12	27.4508895874023	27.5574226379395	27.2840099334717	27.8872756958008	27.8971214294434	27.5293979644775
	0.665932554624014	0.198271433512371	Cre03.g156250.t1.2	8	8	8	40.8	40.8	40.8	22.76	0	70.17	1694000000	36	28.0925998687744	27.8429012298584	28.2903079986572	27.9284648895264	27.8021793365479	27.9003505706787
	0.223159068142584	-0.0740718841552734	Cre03.g156750.t1.2	19	19	19	38.2	38.2	38.2	59.049	0	62.029	4063900000	84	29.2523460388184	29.3114242553711	28.8966026306152	29.2312564849854	29.2214031219482	29.2299289703369
	0.0670771702928228	-0.0353787740071567	Cre03.g156900.t1.2	13	9	9	63.4	51.9	51.9	28.687	0	283.79	37943000000	139	32.6765480041504	32.1382789611816	32.4559860229492	32.5548324584961	32.5575065612793	32.2646102905273
	0.221737301219318	0.050629933675129	Cre03.g156950.t1.1	1	1	1	20.5	20.5	20.5	8.6669	0	25.042	1147500000	12	27.5974731445313	27.4016990661621	27.3399410247803	27.4198913574219	27.3109474182129	27.4563846588135
	1.38897438342923	0.232497533162437	Cre03.g157300.t1.2	3	3	3	13.7	13.7	13.7	29.524	0	7.1186	115290000	5	24.088451385498	24.1944522857666	24.0814781188965	23.771427154541	24.0103492736816	23.8851127624512
	0.223431224911268	-0.0824165344238281	Cre03.g157700.t1.2	4	4	4	40.6	40.6	40.6	10.869	0	7.5092	3574700000	22	28.9037437438965	28.8350582122803	28.8035049438477	28.8255977630615	28.755126953125	29.2088317871094
	0.522523592600123	-0.685834884643555	Cre03.g158000.t1.2	24	24	24	74.3	74.3	74.3	49.227	0	191.33	8894100000	118	29.9919948577881	30.1824588775635	28.9728164672852	30.9177665710449	30.7562885284424	29.5307197570801
	0.725657939030282	-0.194958368937172	Cre03.g158750.t1.1	18	18	18	39.1	39.1	39.1	61.557	0	87.445	2968200000	89	28.8272037506104	28.7201232910156	28.4198913574219	28.8184242248535	28.8644618988037	28.8692073822021
	0.998728333089586	-0.2486883799235	Cre03.g158800.t3.1;Cre03.g158800.t1.1;Cre03.g158800.t2.1	7	7	7	31.9	31.9	31.9	31.316	0	20.823	1308800000	25	27.333215713501	27.4478988647461	27.6681728363037	27.7154178619385	27.631591796875	27.8483428955078
	0.880649501729322	-0.473168690999348	Cre03.g158900.t1.2	21	21	21	47.2	47.2	47.2	49.796	0	137.65	22787000000	174	31.4968605041504	31.5381126403809	30.9676742553711	32.0152816772461	31.9363861083984	31.4704856872559
	0.67754916256881	0.150841395060219	Cre03.g158950.t1.1	2	2	2	17.1	17.1	17.1	14.784	0	8.2854	114430000	11	23.9878044128418	24.3129215240479	24.2199268341064	24.0808277130127	24.0043601989746	23.9829406738281
	0	-1.70699755350749	Cre03.g159254.t2.1;Cre03.g159254.t1.2	2	2	2	6.7	6.7	6.7	44.841	0	26.528	171980000	7	NaN	NaN	23.3134059906006	24.3930969238281	24.7266597747803	25.9414539337158
	0	0.278564453125	Cre03.g159650.t1.2	4	4	4	6.9	6.9	6.9	75.364	0	7.6466	73257000	6	23.813232421875	23.6225452423096	24.2882766723633	NaN	23.6294536590576	NaN
	1.77677386003937	0.793632507324219	Cre03.g160200.t2.1;Cre03.g160200.t1.2	5	5	5	19.4	19.4	19.4	27.695	0	7.5557	241500000	14	25.3612842559814	25.1798763275146	25.7098560333252	24.5558452606201	24.8685836791992	24.4456901550293
	0.403019474911661	0.153691291809082	Cre03.g160450.t1.2	2	2	2	3.6	3.6	3.6	83.046	0	3.3135	2192000000	6	NaN	28.3667392730713	28.7169876098633	28.3963584899902	28.2713737487793	28.4967842102051
	1.86667528723869	-0.47347132364909	Cre03.g160500.t1.2	25	25	25	54	54	54	66.807	0	323.31	4325200000	108	29.1239852905273	29.0258846282959	28.9223251342773	29.5453586578369	29.6350917816162	29.3121585845947
	0.0378267461076928	-0.0170129140218087	Cre03.g161400.t1.2	14	14	14	40.8	40.8	40.8	48.555	0	28.146	2238600000	36	28.191499710083	28.2300891876221	28.3986034393311	28.5559978485107	28.2269248962402	28.0883083343506
	0	0.131800333658855	Cre03.g161800.t1.2	5	5	5	1.1	1.1	1.1	713.62	0	10.902	991890000	5	26.836051940918	26.9373054504395	27.1547012329102	NaN	26.8442192077637	NaN
	0.0728974248688841	-0.028504689534504	Cre03.g162150.t1.1	5	5	5	4.9	4.9	4.9	207.68	0	22.496	214090000	13	24.767240524292	24.5716686248779	24.8541469573975	24.5469856262207	24.9057312011719	24.8258533477783
	0.00159382390808106	0.000322341918945313	Cre03.g162550.t1.1	4	4	4	21.9	21.9	21.9	24.124	0	11.098	454460000	17	26.1710243225098	26.0782852172852	26.0334491729736	26.1972312927246	26.0304431915283	26.0541172027588
	2.54163622599981	-0.370943069458008	Cre03.g164000.t1.2	8	8	8	36.1	36.1	36.1	24.228	0	18.594	5179700000	41	29.4082336425781	29.3568687438965	29.4645481109619	29.7213134765625	29.7459106445313	29.8752555847168
	0.170351492681428	0.105284372965496	Cre03.g164350.t1.1	4	4	4	18.3	18.3	18.3	24.243	0	11.324	139540000	11	24.2744083404541	24.0544891357422	24.8379783630371	24.2669239044189	24.3051471710205	24.2789516448975
	1.4948672181696	-0.378224690755207	Cre03.g164600.t1.2;Cre03.g165050.t1.2	23	22	22	27.1	26.4	26.4	117.89	0	144.82	2879500000	80	28.6141777038574	28.6211471557617	28.2771949768066	28.8627796173096	28.8451461791992	28.9392681121826
	0.416910780777651	-0.141087849934898	Cre03.g164700.t1.2	6	6	6	23.4	23.4	23.4	35.584	0	22.315	565310000	23	26.4951992034912	26.0446014404297	26.3764343261719	26.5204181671143	26.4698276519775	26.3492527008057
	0.403083582724951	-0.0865465799967424	Cre03.g164900.t2.1;Cre03.g164900.t1.1;Cre03.g164800.t2.1;Cre03.g164800.t1.2	5	5	5	6.3	6.3	6.3	95.015	0	8.0579	212080000	12	24.8927745819092	24.9179344177246	25.0074005126953	24.8594169616699	25.1293163299561	25.0890159606934
	0.721039475047937	0.379931131998696	Cre03.g164950.t1.1	4	4	4	10.6	10.6	10.6	37.422	0	10.21	406430000	10	26.333028793335	25.9553127288818	25.9874362945557	25.2980651855469	25.8750438690186	25.9628753662109
	0.00247875778248089	-0.00284639994303504	Cre03.g165000.t1.2	5	5	5	10.1	10.1	10.1	69.807	0	8.3868	303280000	8	26.0405311584473	25.1775207519531	25.0197525024414	25.5296363830566	25.6905651092529	25.0261421203613
	0.681184376937152	0.414332071940105	Cre03.g165700.t1.1	12	12	12	26.6	26.6	26.6	62.873	0	72.108	1437500000	59	27.4787712097168	27.4577159881592	28.0600776672363	27.0299167633057	27.0865898132324	27.6370620727539
	0.38794076463759	0.0811735788981132	Cre03.g166050.t1.2	16	16	16	59.3	59.3	59.3	52.069	0	121.78	5122200000	62	29.5736751556396	29.6063613891602	29.585506439209	29.6145095825195	29.5738906860352	29.3336219787598
	0.219473962694809	-0.116872151692711	Cre03.g167051.t1.2	7	7	7	32.2	32.2	32.2	28.367	0	7.0258	291830000	19	25.4901123046875	25.4892234802246	25.0047454833984	25.5050945281982	25.6339492797852	25.1956539154053
	2.09872931548891	0.297934850056965	Cre03.g167250.t1.2	9	9	9	26.1	26.1	26.1	52.433	0	15.878	677590000	23	26.8047657012939	26.8222579956055	26.7237739562988	26.3817901611328	26.5242938995361	26.5509090423584
+	2.10736154754211	-1.24409866333008	Cre03.g167400.t1.2	4	4	4	17.7	17.7	17.7	33.544	0	43.187	174830000	15	23.6742210388184	24.1935501098633	24.0087261199951	25.5088768005371	25.2750835418701	24.8248329162598
	0.0976710966417505	-0.0132700602213518	Cre03.g168450.t1.2	24	24	24	59.4	59.4	59.4	57.53	0	109.65	5429100000	101	29.6780319213867	29.5929718017578	29.5200214385986	29.6266574859619	29.5765972137451	29.6275806427002
	0.76875450741374	-0.318600972493488	Cre03.g168550.t1.1	3	3	3	8.9	8.9	8.9	48.572	0	11.863	280990000	9	25.0959930419922	25.2204437255859	25.40846824646	25.4424362182617	25.3469562530518	25.8913154602051
	0.772804377516322	-0.550332387288414	Cre03.g168700.t1.2	8	8	8	33.4	33.4	33.4	33.42	0	15.444	869130000	24	26.5438613891602	26.8542423248291	26.1029758453369	27.4609985351563	27.0780601501465	26.6130180358887
	0	1.29292360941569	Cre03.g168900.t1.2	9	9	9	19.3	19.3	19.3	67.425	0	18.382	358960000	16	26.6221256256104	26.1833248138428	26.6714172363281	NaN	25.1993656158447	NaN
	0.298038480924643	0.0604159037272147	Cre03.g169150.t2.1;Cre03.g169150.t1.2	10	10	10	14.6	14.6	14.6	80.383	0	15.78	689830000	27	26.6522579193115	26.6254730224609	26.8572120666504	26.645263671875	26.5893516540527	26.7190799713135
	0.0535610186900573	-0.012657801310219	Cre03.g169400.t1.2	14	14	14	61.9	61.9	61.9	36.841	0	101.54	6287400000	73	29.8899173736572	29.7817554473877	29.6891078948975	29.6907253265381	29.8839168548584	29.8241119384766
	0.223216190256571	0.0343538920084647	Cre03.g169850.t1.2	16	16	16	22	22	22	93.52	0	53.745	1229300000	47	27.482084274292	27.5840549468994	27.3796443939209	27.4638862609863	27.4530906677246	27.425745010376
	0.181252200433833	0.0847765604654924	Cre03.g169900.t1.2	10	10	10	36	36	36	32.849	0	28.271	1798900000	25	28.0689697265625	27.8166542053223	28.4113883972168	28.0692253112793	28.0477046966553	27.9257526397705
	0.542810943028504	-0.35267448425293	Cre03.g170450.t1.2	4	4	4	22.3	22.3	22.3	17.421	0	5.8476	317080000	12	24.3755722045898	24.9294929504395	25.2335948944092	25.4712543487549	25.0148677825928	25.1105613708496
	0.329094610821933	-0.105948130289711	Cre03.g171100.t1.1	5	5	5	29.7	29.7	29.7	28.079	0	15.177	776730000	20	26.7284526824951	26.6793594360352	26.5580959320068	26.8437385559082	26.9196853637695	26.5203285217285
	0.106009000677939	-0.0287443796793632	Cre03.g171350.t1.2	10	10	10	25.8	25.8	25.8	52.503	0	41.485	2573600000	43	28.692720413208	28.4209747314453	28.6429595947266	28.6006660461426	28.5338592529297	28.7083625793457
	1.33043224509153	-0.555952390034992	Cre03.g171600.t1.1	3	3	3	9.6	9.6	9.6	45.827	0	13.961	141240000	8	NaN	24.0737361907959	24.1831359863281	24.491060256958	24.6362743377686	24.9258308410645
	0.641928290468103	-0.326913197835285	Cre03.g171950.t1.1	23	22	22	22.8	22	22	131.19	0	52.482	1064300000	47	27.0149955749512	26.885066986084	27.4602966308594	27.2529563903809	27.3458728790283	27.7422695159912
	0.509721339480553	-0.345024108886719	Cre03.g172000.t1.2	14	14	14	61.5	61.5	61.5	33.122	0	160.61	10541000000	117	30.4576759338379	30.7924995422363	29.8348922729492	30.8921489715576	30.6559963226318	30.5719947814941
	0.0374125250153352	-0.0266857147216797	Cre03.g172300.t1.2	12	12	12	44.7	44.7	44.7	37.439	0	52.829	15831000000	92	30.7781562805176	30.7894725799561	31.2020969390869	30.7873706817627	30.7192268371582	31.3431854248047
	0.130006534310926	0.100988388061523	Cre03.g172500.t1.1	15	15	15	43.8	43.8	43.8	46.77	0	52.895	1702600000	74	27.7635097503662	27.6912574768066	28.4526977539063	27.7443885803223	27.6930541992188	28.1670570373535
	0.199386963429862	-0.125790278116863	Cre03.g172550.t1.2	3	3	3	13.3	13.3	13.3	38.836	0	23.929	114130000	6	23.8215293884277	23.6493263244629	24.4368877410889	24.1779003143311	24.0337219238281	24.0734920501709
	1.15984553739292	0.255843480428059	Cre03.g172850.t1.2	13	11	11	50.3	43.7	43.7	41.824	0	64.281	1042200000	36	27.508846282959	27.4720458984375	27.1997604370117	27.1246509552002	27.2046184539795	27.0838527679443
	0.180869187375026	-0.0337308247884103	Cre03.g172950.t1.2	17	17	17	40.4	40.4	40.4	58.331	0	130.82	4500300000	106	29.1056709289551	29.3028011322021	29.1698780059814	29.273754119873	29.2605800628662	29.1452083587646
	0.671225350406906	-0.294643402099609	Cre03.g173000.t1.1	3	3	3	31.5	31.5	31.5	21.433	0	13.552	83408000	14	23.7556228637695	23.5447463989258	23.1243305206299	23.6902980804443	23.9142436981201	23.7040882110596
	0.463579830993745	0.236649195353188	Cre03.g173900.t1.2	4	4	4	14.7	14.7	14.7	39.724	0	20.079	265040000	13	25.2047119140625	25.0309066772461	25.6603603363037	24.9315242767334	24.9610652923584	25.2934417724609
	1.46022224416345	0.157197316487629	Cre03.g174050.t1.2	5	5	5	4.7	4.7	4.7	160.82	0	10.138	163740000	9	24.6325626373291	24.565580368042	24.7141342163086	24.4551296234131	24.454252243042	24.5313034057617
	0.295119729183517	0.141663233439129	Cre03.g174300.t1.2	5	5	5	21.1	21.1	21.1	27.915	0	7.8981	222540000	15	25.1243152618408	24.976749420166	25.1965179443359	24.8003044128418	24.748987197876	25.3233013153076
	0.436934695479909	0.303077061971031	Cre03.g174500.t1.1	5	5	5	3.8	3.8	3.8	188.9	0	7.4961	62953000	12	23.4276466369629	22.8254547119141	23.8006496429443	22.958438873291	22.9626293182373	23.2234516143799
	0.618045485548091	-0.21148681640625	Cre03.g174750.t1.2	4	4	4	19.8	19.8	19.8	33.072	0	25.478	471420000	13	26.1455383300781	25.9133529663086	26.0134620666504	26.4736881256104	26.2383785247803	25.9947471618652
	0.755642107627867	-0.0641473134358712	Cre03.g175200.t1.2	20	20	20	31.3	31.3	31.3	87.233	0	119.09	2572700000	70	28.5140495300293	28.4701843261719	28.5888156890869	28.6027565002441	28.609956741333	28.5527782440186
	1.2303453683475	0.379273732503258	Cre03.g175250.t2.1;Cre03.g175250.t1.2	4	4	4	12.1	12.1	12.1	52.035	0	26.808	318070000	11	25.511079788208	25.8106117248535	25.8671703338623	25.3833408355713	25.1742858886719	25.4934139251709
	2.62284803468758	-0.410423914591469	Cre03.g175400.t1.2	28	28	1	57.6	57.6	1.5	71.81	0	146.7	8844600000	153	30.1084899902344	30.2416133880615	30.0876522064209	30.6058483123779	30.4872131347656	30.5759658813477
	0.935886230855671	0.515420913696289	Cre03.g175850.t1.1	4	4	4	10.2	10.2	10.2	57.142	0	11.534	55800000	11	23.2047863006592	22.9500427246094	23.6817455291748	22.6377010345459	22.6046943664551	23.0479164123535
	0.399192513131821	0.161858876546223	Cre03.g176100.t1.2	8	8	8	30.7	30.7	30.7	27.463	0	10.059	950660000	30	27.1495742797852	27.2387237548828	27.3134574890137	27.0679454803467	26.7885551452637	27.3596782684326
	0.00741989196857022	0.00455284118652344	Cre03.g176250.t1.2	13	13	13	45.6	45.6	45.6	40.499	0	82.136	1045300000	35	27.0979824066162	26.9491558074951	27.4611549377441	27.0839557647705	26.9871768951416	27.4235019683838
	1.79502573587317	-0.392854054768883	Cre03.g176651.t1.1	8	8	8	9.2	9.2	9.2	111.55	0	21.507	454480000	23	25.7387943267822	25.742603302002	26.0079135894775	26.2847690582275	26.2377033233643	26.1454010009766
	2.50169405861379	0.2713623046875	Cre03.g177053.t1.1	31	31	31	34.8	34.8	34.8	136.68	0	112.48	2368000000	106	28.5600872039795	28.6184539794922	28.5309238433838	28.3263320922852	28.2305927276611	28.3384532928467
	1.47807449395815	0.191265106201172	Cre03.g177200.t1.2	9	9	9	30.5	30.5	30.5	44.633	0	40.788	1844100000	43	28.2935123443604	28.1724071502686	28.1257343292236	28.0292854309082	28.0480155944824	27.9405574798584
	0.335044805863754	-0.234844207763672	Cre03.g177350.t1.1	9	9	9	24.5	24.5	24.5	41.282	0	70.656	1682500000	39	27.6338806152344	27.5775871276855	28.1931457519531	27.903341293335	27.7538528442383	28.4519519805908
	0.0355337223887468	-0.030303955078125	Cre03.g177500.t1.1	4	4	4	31.5	31.5	31.5	19.866	0	9.8405	542950000	21	26.1242561340332	25.8157272338867	26.5568103790283	25.8707714080811	26.1793823242188	26.5375518798828
	0.209004009190027	-0.0702711741129569	Cre03.g178150.t1.1	8	8	8	55.8	55.8	55.8	18.296	0	74.607	869540000	32	26.9891262054443	26.8245658874512	27.0356960296631	26.9935607910156	27.2283020019531	26.8383388519287
	0.321579156576607	-0.0559749603271484	Cre03.g178400.t1.1	8	8	8	26.6	26.6	26.6	53.397	0	19.056	436390000	19	26.0543231964111	25.824275970459	25.8748569488525	25.9452323913574	25.9963226318359	25.9798259735107
	0.868110247736355	0.481117248535156	Cre03.g178450.t1.2	6	6	6	62.6	62.6	62.6	10.766	0	24.249	1655100000	23	28.199197769165	27.7328567504883	28.3871421813965	27.2872714996338	27.7768707275391	27.8117027282715
	1.29708312371592	-0.238171577453613	Cre03.g178600.t1.1	3	3	3	5.8	5.8	5.8	77.011	0	3.1354	141210000	7	24.5743274688721	24.4011936187744	24.3987827301025	NaN	24.7011814117432	24.6913642883301
	1.77779239591045	0.314552307128906	Cre03.g179860.t1.1	17	17	17	26.9	26.9	26.9	97.215	0	58.301	1053800000	61	27.4478206634521	27.2787017822266	27.5431098937988	27.1175346374512	27.0735740661621	27.1348667144775
	0.203629163001146	0.303921381632488	Cre03.g179941.t1.1	3	3	3	23.8	23.8	23.8	22.253	0	8.7013	175530000	7	25.4362201690674	24.4136428833008	24.919116973877	NaN	25.1716156005859	24.0665283203125
	0	-0.0425300598144531	Cre03.g180300.t1.2	3	3	3	4.9	4.9	4.9	76.609	0	5.1957	99142000	4	NaN	NaN	23.9858093261719	24.0861835479736	23.9028816223145	24.0959529876709
	1.0377784612771	-0.49473762512207	Cre03.g180750.t1.2	40	40	40	74.1	74.1	74.1	86.772	0	323.31	44298000000	348	32.5343360900879	32.4863014221191	31.8895778656006	32.7277297973633	32.9662628173828	32.7004356384277
	0.350201058609103	-0.0860055287679025	Cre03.g180800.t1.1	26	26	26	26.4	26.4	26.4	133.36	0	76.398	1791100000	61	27.9852237701416	27.9470958709717	28.1136646270752	28.0635280609131	27.9702129364014	28.2702598571777
	0.268804193580452	0.104216257731121	Cre03.g180850.t1.2	10	10	10	23.6	23.6	23.6	84.976	0	58.838	623880000	25	26.4171237945557	26.1860122680664	26.6130180358887	26.2499752044678	26.1701068878174	26.4834232330322
	0.796171029476206	-1.09759902954102	Cre03.g181200.t1.2	4	4	4	9.2	9.2	9.2	63.807	0	4.3129	130570000	10	NaN	24.1800270080566	22.8805809020996	24.4505443572998	25.1424255371094	24.2907390594482
	1.00690885617534	0.465982437133789	Cre03.g181250.t1.1	4	4	4	22.9	22.9	22.9	31.99	0	49.498	183740000	10	25.0695629119873	25.1096057891846	24.7587261199951	24.1891078948975	24.5150279998779	24.8358116149902
	0.137814938807063	-0.0599492390950545	Cre03.g181300.t1.2	13	13	13	28.3	28.3	28.3	53.814	0	42.08	1495600000	44	27.7965602874756	27.7089233398438	27.3569946289063	27.8432598114014	27.6593532562256	27.5397129058838
	1.29183941747361	0.281273523966473	Cre03.g181500.t1.2	6	6	6	16.6	16.6	16.6	65.753	0	26.111	1317000000	36	27.7109603881836	27.6054782867432	27.9094772338867	27.3675308227539	27.4769973754883	27.5375671386719
	0.189296608005767	-0.101320902506512	Cre03.g181750.t2.1;Cre03.g181750.t1.2	1	1	1	8.6	8.6	8.6	38.451	0	11.872	119550000	6	23.9731616973877	24.2363719940186	24.1301422119141	24.2543621063232	23.8674049377441	24.5218715667725
	1.83475447866442	0.919436136881508	Cre03.g182050.t1.2	24	24	24	60.6	60.6	60.6	72.25	0	323.31	7889900000	142	30.1185493469238	30.1835250854492	30.714485168457	29.2977161407471	29.302713394165	29.6578216552734
	1.8214256410025	-0.591617584228516	Cre03.g182150.t1.2	10	10	10	43	43	43	28.313	0	252.07	12448000000	70	30.7385215759277	30.4520893096924	30.4223194122314	31.1066188812256	31.3199634552002	30.9612007141113
	1.25875009244657	-0.176902770996094	Cre03.g182450.t1.2	13	13	13	46.8	46.8	46.8	35.861	0	78.724	2302700000	60	28.1560535430908	28.2943458557129	28.1189212799072	28.385498046875	28.2921524047852	28.4223785400391
	0.656444756751539	0.250378290812172	Cre03.g182500.t1.2	8	8	8	15.5	15.5	15.5	76.878	0	25.004	200030000	12	25.1528263092041	25.1484107971191	24.7682495117188	24.9573497772217	24.8034610748291	24.5575408935547
	0.174256932817129	0.132951100667313	Cre03.g182551.t1.2	4	4	4	57.9	57.9	57.9	14.875	0	323.31	71198000000	149	33.4925003051758	32.9850692749023	33.3854827880859	33.1862869262695	33.5613822937012	32.7165298461914
	0.412979480955018	-0.0899079640706368	Cre03.g182600.t1.1	7	7	7	26.4	26.4	26.4	35.375	0	20.085	618680000	31	26.4463386535645	26.5543823242188	26.5032005310059	26.4401397705078	26.5914936065674	26.7420120239258
	0.785573727809739	0.328875859578449	Cre03.g182800.t1.1	4	4	4	15.3	15.3	15.3	47.38	0	16.267	186250000	12	24.7077770233154	24.5162296295166	24.16530418396	24.1095657348633	24.3357219696045	23.9573955535889
	0.710741996323646	-0.33282788594564	Cre03.g182900.t1.2	3	3	3	18.2	18.2	18.2	21.334	0	8.702	142250000	10	23.876895904541	24.1141815185547	24.5083923339844	24.476734161377	24.3232669830322	24.6979522705078
	0.485328845054858	0.103237152099609	Cre03.g182950.t1.2;Cre12.g520150.t1.1	19	19	19	35.9	35.9	35.9	79.426	0	53.681	1287100000	57	27.6805000305176	27.5650005340576	27.6329784393311	27.4717350006104	27.4058418273926	27.6911907196045
	1.05887299473287	0.303294499715172	Cre03.g183100.t1.2	5	5	5	34.3	34.3	34.3	27.809	0	30.303	689270000	32	26.6693897247314	26.3301067352295	26.7037181854248	26.3893432617188	26.1999664306641	26.2040214538574
	0.364047944242304	-0.116552988688152	Cre03.g183200.t1.2	8	8	8	5.9	5.9	5.9	205.13	0	15.153	103170000	8	24.2653503417969	23.9469947814941	NaN	24.2979602813721	24.1673717498779	24.202844619751
	0.35436880083441	-0.297485987345379	Cre03.g183400.t1.1	4	4	4	27.9	27.9	27.9	25.239	0	13.642	236710000	13	25.0910358428955	25.1129493713379	24.311466217041	25.4310321807861	25.2917575836182	24.6851196289063
	0.53036357011541	0.275624593098957	Cre03.g184550.t1.2	2	2	2	10.6	10.6	10.6	33.775	0	18.316	154640000	9	24.7977848052979	24.665843963623	24.4600772857666	24.7270755767822	24.3586387634277	24.0111179351807
	1.83854569799934	-0.446458180745442	Cre03.g184700.t1.2;Cre03.g184700.t2.1	8	8	8	28.1	28.1	28.1	42.4	0	27.659	681120000	29	26.3733501434326	26.5840549468994	26.3286533355713	26.7276725769043	26.961353302002	26.9364070892334
	0.478162352466868	-0.279110590616863	Cre03.g185050.t1.1;Cre24.g755347.t1.1	5	5	5	9.8	9.8	9.8	56.548	0	4.5259	423780000	7	NaN	25.6516284942627	25.1549129486084	25.5172824859619	25.6119499206543	25.917911529541
	1.04561533703698	-0.738361358642578	Cre03.g185200.t1.2	6	6	6	25.8	25.8	25.8	44.482	0	27.772	237680000	11	24.9846801757813	24.8680648803711	24.3013134002686	25.2904930114746	25.9586791992188	25.1199703216553
	1.31496560254469	-0.316860198974609	Cre03.g185500.t1.1	6	6	6	4.9	4.9	4.9	168.38	0	16.381	243850000	16	24.9386749267578	24.874927520752	25.0095386505127	25.4616394042969	25.105655670166	25.2064266204834
	1.46794188041181	-0.876033782958984	Cre03.g185550.t1.2	19	19	19	57.1	57.1	57.1	41.446	0	143.34	46058000000	244	32.266845703125	32.339714050293	31.5834732055664	33.1716461181641	32.9475402832031	32.6989479064941
	1.37618917231026	0.401574452718101	Cre03.g185600.t1.1	2	2	2	19.6	19.6	19.6	22.004	0	7.5484	207560000	9	25.0941410064697	25.1323795318604	25.1818866729736	24.7784633636475	24.4839458465576	24.9412746429443
	0.489272022156319	-0.0660305023193359	Cre03.g186000.t1.2	9	9	9	43.8	43.8	43.8	36.107	0	30.888	734010000	37	26.6594886779785	26.6745185852051	26.7818183898926	26.7958793640137	26.8329181671143	26.6851196289063
	0.708592758000299	0.938823699951172	Cre03.g186150.t1.1	2	2	2	10.6	10.6	10.6	20.486	0.0019305	1.9435	65867000	3	NaN	23.5335025787354	24.4843139648438	NaN	22.9500961303711	23.1900730133057
	1.0546284542502	-0.661072413126625	Cre03.g187450.t1.2	9	9	9	43.5	43.5	43.5	28.819	0	151.88	10123000000	84	30.202564239502	30.394172668457	29.6145286560059	30.9885444641113	30.816577911377	30.3893604278564
	1.75087990274132	-0.770746231079102	Cre03.g188250.t1.2	24	24	24	57.2	57.2	57.2	55.344	0	281.61	13849000000	176	30.6442680358887	30.7676982879639	30.1740283966064	31.4553756713867	31.2617015838623	31.1811561584473
	0.40426357023562	0.127048492431641	Cre03.g188500.t1.2	3	3	3	12.6	12.6	12.6	21.778	0	4.2128	151150000	8	24.6566009521484	24.2879238128662	24.6925354003906	24.3859424591064	24.3872566223145	24.4827156066895
	0.255918049710633	0.156569163004555	Cre03.g188550.t1.1	4	4	4	5.7	5.7	5.7	93.678	0	8.5433	65310000	12	23.5308856964111	23.0216941833496	23.4279022216797	23.5225296020508	22.8852615356445	23.1029834747314
	0.996208608596583	-0.242826461791992	Cre03.g189250.t1.2	12	12	12	66.2	66.2	66.2	24.185	0	73.01	3010000000	60	28.735538482666	28.5659809112549	28.7220153808594	28.8091297149658	28.8246574401855	29.1182270050049
	0.0895378246228448	-0.0717868804931641	Cre03.g189300.t1.1	6	6	6	36.6	36.6	36.6	32.993	0	53.031	1429800000	25	27.4261436462402	27.3806343078613	28.04931640625	27.4334850311279	27.5845565795898	28.0534133911133
+	2.3134034973875	-1.15502643585205	Cre03.g189350.t1.2	2	2	2	15.4	15.4	15.4	14.653	0.0032206	1.7359	140770000	6	NaN	23.7954082489014	23.6814250946045	NaN	24.8361492156982	24.9507369995117
	2.51486820758682	0.298321406046547	Cre03.g189400.t1.2	16	16	16	48.5	48.5	48.5	52.777	0	81.517	2463000000	45	28.6515045166016	28.583948135376	28.7145671844482	28.3917369842529	28.3639430999756	28.2993755340576
	1.35502981913956	0.825597763061523	Cre03.g189500.t1.2	5	5	4	40.8	40.8	33.9	22.986	0	23.4	229120000	12	25.6046161651611	24.7655220031738	25.47047996521	24.2899646759033	24.6775588989258	24.3963012695313
	0.0480168116982071	-0.0140959421793632	Cre03.g189800.t1.2	17	17	17	53.3	53.3	53.3	44.694	0	197.46	11790000000	122	30.7211837768555	30.614387512207	30.7819900512695	30.6605091094971	30.606466293335	30.8928737640381
	1.93906731462647	0.208511352539063	Cre03.g189950.t1.2	19	19	19	41.9	41.9	41.9	63.853	0	65.927	2166200000	65	28.4668045043945	28.3312950134277	28.4281826019287	28.1535415649414	28.2107620239258	28.2364444732666
	0.214573017583173	0.0435619354248047	Cre03.g190100.t1.1	20	20	20	34.7	34.7	34.7	82.761	0	95.694	3279900000	102	28.9765644073486	28.9190883636475	28.8724994659424	28.95432472229	28.9497680664063	28.7333736419678
	0.0266634539772986	0.032931009928383	Cre03.g190150.t1.1	2	2	2	9.2	9.2	9.2	28.392	0	9.4006	155350000	6	24.8880443572998	24.4222679138184	24.1502723693848	24.7744464874268	24.8399963378906	23.7473487854004
	0.836438482355802	-0.347220738728844	Cre03.g190400.t1.1;Cre03.g190311.t2.1;Cre03.g190311.t1.1;Cre03.g190311.t3.1;Cre07.g332050.t1.2	5	5	3	37.5	37.5	22.9	19.846	0	23.533	409780000	12	26.0081481933594	25.5523014068604	25.6873111724854	26.1292572021484	26.3159465789795	25.8442192077637
	0.657787641341363	0.183672587076821	Cre03.g190500.t1.2	20	20	20	32.9	32.9	32.9	100.69	0	56.095	1583200000	45	27.8731441497803	27.9459800720215	28.0466117858887	27.618558883667	27.6971035003662	27.9990558624268
	2.21994107772938	-0.325283050537109	Cre04.g216850.t1.2;Cre03.g190950.t1.2	23	23	23	69.6	69.6	69.6	49.586	0	323.31	59354000000	321	32.8827972412109	32.8659057617188	32.7217140197754	33.0832824707031	33.167896270752	33.1950874328613
	0.352538936536962	0.0743376413981132	Cre03.g191050.t1.2	16	16	16	72.2	72.2	72.2	25.436	0	67.076	9846000000	98	30.6342601776123	30.4192085266113	30.5146522521973	30.406795501709	30.56982421875	30.3684883117676
	0	0.951377868652344	Cre03.g191850.t1.1	6	6	6	35.2	35.2	35.2	27.079	0	7.7776	236510000	13	25.6244983673096	25.7197322845459	26.0510292053223	NaN	24.8470420837402	NaN
	0.218158485408319	0.104916890462238	Cre03.g191900.t1.2	6	6	6	2.2	2.2	2.2	345.04	0	6.8497	742870000	11	26.9067859649658	26.6567649841309	27.0148887634277	26.4804515838623	26.7688808441162	27.0143566131592
	0.145477948778883	0.0644299189249686	Cre03.g192350.t1.1;Cre09.g395450.t2.1;Cre09.g395450.t1.2	5	5	5	13.8	13.8	13.8	48.878	0	9.6052	230790000	13	NaN	25.2078800201416	25.4593887329102	25.205493927002	25.1348094940186	25.4673099517822
	0.990049386323106	0.488600095113117	Cre03.g192550.t1.1	6	6	6	5.9	5.9	5.9	147.94	0	14.144	432790000	6	NaN	26.359073638916	26.8778324127197	26.1268367767334	26.0218505859375	26.2408714294434
	0.836518640605466	0.149705251057942	Cre03.g192850.t1.2	13	13	13	16.4	16.4	16.4	118.2	0	113.89	952890000	36	27.1963863372803	27.1313381195068	27.3506851196289	27.0946655273438	26.9793472290039	27.1552810668945
	0.432923872612902	0.135611216227211	Cre03.g193700.t1.1	7	7	7	18.1	18.1	18.1	53.759	0	40.309	337580000	17	25.5671787261963	25.7636737823486	25.8360042572021	25.3845272064209	25.625	25.7504959106445
	0.0967204343368033	0.0468769073486328	Cre03.g193750.t1.1	15	15	15	44.2	44.2	44.2	44.631	0	113.63	5649800000	83	29.9458675384521	29.7420768737793	29.4190464019775	29.4977741241455	29.7667827606201	29.7018032073975
	2.62859182677595	0.440635045369465	Cre03.g193800.t1.1	24	24	24	52.2	52.2	52.2	55.567	0	127.16	7018900000	114	30.1043720245361	30.1418743133545	30.3081283569336	29.7210693359375	29.7422046661377	29.7691955566406
	2.15731495549863	0.474806467692058	Cre03.g193850.t1.2	11	11	11	46.8	46.8	46.8	34.323	0	41.646	3097600000	60	28.80784034729	28.9127941131592	28.9845714569092	28.4579105377197	28.2797660827637	28.5431098937988
	0.902723945659989	-0.570372263590492	Cre03.g193950.t1.2	4	4	4	29	29	29	16.076	0	11.379	1187000000	20	27.2693691253662	27.4900665283203	26.6722259521484	27.821346282959	27.9310054779053	27.3904266357422
	1.09863890861826	-0.487045923868816	Cre03.g194200.t1.2	12	12	12	49.2	49.2	49.2	40.247	0	89.611	4236900000	68	29.0164031982422	29.1139869689941	28.5652179718018	29.5706558227539	29.430736541748	29.1553535461426
	0.512045848719418	0.625213623046875	Cre03.g194300.t1.2	2	2	2	6.9	6.9	6.9	42.148	0	9.6609	51995000	10	22.9833583831787	23.0902290344238	23.4405040740967	22.7623310089111	21.5622997283936	23.3138198852539
	0.665240902964193	0.128433863321941	Cre03.g194350.t1.2	24	24	24	41.9	41.9	41.9	71.74	0	97.333	4408300000	88	29.34255027771	29.2835464477539	29.3672389984131	29.105396270752	29.1328601837158	29.3697776794434
	0.247303802345315	0.0682633717854841	Cre03.g194400.t1.2	11	11	11	50.9	50.9	50.9	36.575	0	59.765	2876500000	60	28.7898597717285	28.6766719818115	28.5738372802734	28.6966724395752	28.7062568664551	28.4326496124268
	0.393070216574841	-0.269102732340492	Cre03.g194800.t1.2	7	7	7	19.5	19.5	19.5	45.452	0	29.957	229080000	12	24.9888019561768	24.4124794006348	25.3222370147705	24.9547786712646	25.246265411377	25.3297824859619
+	4.14192382803605	1.19323158264161	Cre03.g194850.t1.2	17	17	17	77.7	77.7	77.7	36.601	0	312.24	26740000000	160	32.3923301696777	32.431339263916	32.3038063049316	31.1897220611572	31.0757160186768	31.2823429107666
	1.62992154686714	-0.763008117675781	Cre03.g195200.t1.2	3	3	3	11.6	11.6	11.6	39.541	0	7.7534	210820000	14	24.8239116668701	24.6895523071289	24.1846504211426	25.5056400299072	25.2581787109375	25.2233200073242
	0	0.565558115641277	Cre03.g195500.t1.2;Cre03.g195500.t2.1	2	2	2	7.9	7.9	7.9	40.878	0	7.4959	56898000	8	23.3059120178223	23.1558704376221	24.136100769043	NaN	NaN	22.9670696258545
	1.95405304340567	-0.658124923706055	Cre03.g195650.t1.2	3	3	3	36.7	36.7	36.7	18.71	0	140.51	749670000	24	26.422700881958	26.3020458221436	26.0365123748779	26.9844627380371	27.0245361328125	26.726634979248
	0.0812717344303082	-0.0407339731852225	Cre03.g195850.t1.2	3	3	3	18.6	18.6	18.6	26.041	0	4.0335	189720000	13	24.6103172302246	24.586462020874	25.0691547393799	24.7659759521484	24.6719570159912	24.9502029418945
	0.406467471124906	-0.162951787312824	Cre03.g196450.t1.2	3	3	3	6.9	6.9	6.9	71.375	0	14.32	56354000	12	23.3286876678467	22.8594455718994	22.7970924377441	23.1037673950195	23.1955490112305	23.1747646331787
	0.486886969080569	0.124526341756184	Cre03.g196550.t1.2	4	4	4	40.2	40.2	40.2	12.697	0	9.3981	369000000	13	25.8992214202881	25.6974754333496	25.8307933807373	25.7811183929443	25.77663230896	25.4961605072021
	0.0866041774111845	0.0362777709960938	Cre03.g196900.t1.2	9	9	9	53.3	53.3	53.3	27.98	0	281.24	2157000000	56	28.1451587677002	28.1739330291748	28.4700679779053	28.1182270050049	28.1225776672363	28.4395217895508
	0.117286036113243	0.0229733784993513	Cre03.g197000.t1.2	4	4	4	12.1	12.1	12.1	36.888	0	6.8038	324030000	18	25.4480571746826	25.4552879333496	25.6442184448242	25.5515384674072	25.4804668426514	25.4466381072998
	0.0586769272852053	-0.0226281483968123	Cre03.g197350.t1.2	8	8	8	10.3	10.3	10.3	91.688	0	29.357	647310000	27	26.3849716186523	26.5257892608643	26.7068824768066	26.7528953552246	26.4726963043213	26.4599361419678
	1.12165722696506	0.284942626953125	Cre03.g197500.t2.1;Cre03.g197500.t1.2	17	17	17	55.7	55.7	55.7	47.484	0	201.7	5507200000	99	29.7370052337646	29.6128940582275	29.9127082824707	29.3712120056152	29.4046459197998	29.6319217681885
	0.491564185224757	0.197640736897785	Cre03.g197650.t1.2	7	7	7	39.4	39.4	39.4	28.895	0	35.202	880770000	25	26.8766613006592	26.9947471618652	27.4411849975586	26.8556690216064	26.97092628479	26.8930759429932
	1.08635548641975	-0.948206901550293	Cre03.g197750.t1.2	2	2	2	14	14	14	21.904	0	17.094	110860000	7	23.8058738708496	23.6834602355957	NaN	NaN	24.4098281860352	24.9759197235107
	0.171041078440723	-0.0589427947998047	Cre03.g198850.t1.2;Cre03.g198863.t1.1	7	7	7	38.3	38.3	38.3	26.612	0	285.07	4603200000	47	29.3615188598633	29.5659809112549	29.2627773284912	29.6431331634521	29.3360080718994	29.3879642486572
	1.72583911822728	0.327913284301758	Cre03.g198950.t1.2	11	11	11	57.6	57.6	57.6	28.84	0	102.61	2480600000	67	28.7018356323242	28.4327697753906	28.6741809844971	28.2831268310547	28.2838325500488	28.2580871582031
	1.49363253467191	-0.449850082397461	Cre03.g199000.t1.2	16	16	16	24	24	24	81.394	0	52.167	4381400000	65	29.2783699035645	29.1752891540527	28.8628082275391	29.6048774719238	29.628849029541	29.4322910308838
	1.03392547668949	0.674387613932293	Cre03.g199150.t1.2	5	5	5	24.9	24.9	24.9	29.735	0	16.001	316390000	11	25.8455104827881	25.7515430450439	25.8183135986328	24.9555339813232	24.7122459411621	25.7244243621826
	0.505749421541732	0.0771719614664725	Cre03.g199423.t1.1	7	7	7	29.2	29.2	29.2	43.733	0	21.449	484270000	35	26.1157894134521	26.0634250640869	26.0063743591309	25.8725814819336	26.071590423584	26.0099010467529
	0.223980728371769	-0.313549041748047	Cre03.g199535.t1.1	8	8	8	35.2	35.2	35.2	27.233	0	24.758	1885000000	31	28.411470413208	28.0880565643311	26.9532699584961	28.4123191833496	28.4918251037598	27.4892997741699
	1.10796844135364	0.150592168172203	Cre03.g199647.t1.1	19	17	17	45.1	42.6	42.6	45.594	0	62.022	3211100000	94	28.8533802032471	28.7523212432861	28.9115085601807	28.7038173675537	28.7555732727051	28.6060428619385
	0.495139469443045	0.15212122599284	Cre03.g199759.t2.1;Cre03.g199759.t1.1	8	8	8	23.3	23.3	23.3	52.165	0	22.217	842470000	34	26.8889026641846	26.6650581359863	27.1060943603516	26.6703357696533	26.7201232910156	26.813232421875
	0.125278985548666	0.016785939534504	Cre03.g199900.t1.2	8	8	8	41.1	41.1	41.1	23.097	0	105.07	2579600000	31	28.5589923858643	28.4930858612061	28.615686416626	28.4822387695313	28.5996017456055	28.5355663299561
	0.413786228516805	-0.180477142333984	Cre03.g199983.t1.1	3	3	3	15.9	15.9	15.9	35.395	0	24.025	104300000	12	23.9514484405518	NaN	24.0803394317627	23.9366989135742	24.2771072387695	24.3753070831299
	0.405481389142389	-0.326747894287109	Cre03.g200250.t1.2	11	11	11	47.1	47.1	47.1	37.032	0	101.92	3110900000	60	28.9850597381592	28.9277877807617	28.0466651916504	29.1256351470947	29.1471996307373	28.6669216156006
	0.655055622800437	-0.137976964314781	Cre03.g200543.t1.1	3	3	3	10.2	10.2	10.2	42.361	0	6.1873	209880000	11	24.9942092895508	24.7658748626709	24.7576084136963	25.0319156646729	25.0333862304688	24.8663215637207
	0.020053613683227	-0.0061772664388009	Cre03.g201100.t1.2	11	11	11	15.6	15.6	15.6	128.38	0	25.163	379140000	26	25.9509811401367	25.8062915802002	25.7454776763916	25.9781246185303	25.8503837585449	25.6927738189697
	0.540425105829981	0.0800927480061837	Cre03.g201400.t1.2	9	9	9	11.6	11.6	11.6	123.99	0	51.036	505680000	29	26.3128700256348	26.1753711700439	26.3048515319824	26.1123924255371	26.16530418396	26.2751178741455
	1.40603268082278	-0.851072947184246	Cre03.g201900.t1.1	10	10	10	18.9	18.9	18.9	87.785	0	52.336	628070000	23	26.3406543731689	26.3492698669434	25.5278778076172	26.7846908569336	27.0332813262939	26.9530487060547
	2.07347270199188	-0.335242589314777	Cre03.g202113.t1.1	8	8	8	22.8	22.8	22.8	41.028	0	15.212	861340000	24	26.825174331665	26.7350540161133	26.8840179443359	27.1470527648926	27.057653427124	27.245267868042
	1.2692292208215	0.215382258097332	Cre03.g202400.t1.2	4	4	4	12.8	12.8	12.8	36.886	0	12.388	271950000	17	25.4571361541748	25.2683868408203	25.2743358612061	25.0506343841553	25.087438583374	25.2156391143799
	1.35032278755762	-0.735292434692383	Cre03.g202561.t1.1;Cre03.g202561.t2.1;REV__Cre01.g048501.t1.1	3	3	3	3.3	3.3	3.3	111.4	0	3.953	73156000	8	23.3774280548096	23.1255760192871	23.0671520233154	23.6794929504395	NaN	24.1711959838867
	1.18824194107399	-0.4586493174235	Cre03.g202950.t1.1	9	9	9	28	28	28	39.84	0	28.804	1494800000	33	27.6862564086914	27.5220050811768	27.1619243621826	28.0416088104248	27.9743232727051	27.7302017211914
	0.357880331310206	0.12012036641439	Cre03.g203450.t1.2	2	2	2	35.4	35.4	35.4	9.1042	0	81.725	948740000	26	26.3908042907715	26.5056400299072	26.1629428863525	26.4244155883789	26.1642875671387	26.1103229522705
	1.0246274076622	-0.420742988586426	Cre03.g203800.t1.2	3	3	3	44.4	44.4	44.4	12.841	0	18.505	220630000	16	NaN	24.7326755523682	25.1709289550781	25.4607963562012	25.3015575408936	25.355281829834
	1.25802157035325	0.436345418294273	Cre03.g203850.t1.2	18	18	18	55	55	55	49.951	0	227.85	5896200000	104	29.6981639862061	29.8728504180908	30.1320991516113	29.5135593414307	29.2669372558594	29.6135807037354
	1.70802674531582	-0.297751108805343	Cre03.g204250.t1.2	25	25	25	68.9	68.9	68.9	52.718	0	323.31	56372000000	391	32.6822319030762	32.7685470581055	32.5124168395996	32.9264183044434	33.0000114440918	32.9300193786621
	0.822369607763888	-0.207905451456707	Cre03.g204350.t1.2	5	5	5	23.2	23.2	23.2	30.966	0	12.644	1028000000	17	26.9870681762695	27.1237621307373	26.8461322784424	27.2149353027344	27.0361156463623	27.3296279907227
	0.550558513909683	-0.149396260579429	Cre03.g204601.t1.1	9	9	9	60.7	60.7	60.7	28.202	0	118.39	2819400000	55	28.4046649932861	28.5696430206299	28.1743621826172	28.5946636199951	28.4703788757324	28.5318164825439
	0.0708114800998644	0.0586102803548201	Cre03.g204950.t1.2;REV__Cre09.g410250.t1.1	6	6	6	12.4	12.4	12.4	78.337	0	13.77	246580000	13	25.186616897583	24.8666973114014	25.6061420440674	25.0035457611084	24.9308013916016	25.5492782592773
	0.156152545541251	0.0842946370442696	Cre03.g205800.t1.2	8	8	8	17.4	17.4	17.4	60.941	0	17.108	114400000	20	24.4136428833008	23.8245429992676	24.0766754150391	23.8183135986328	24.0552349090576	24.1884288787842
	0.268253524109513	-0.131568272908527	Cre03.g206450.t1.2	2	2	2	42.2	42.2	42.2	6.7576	0	15.662	448580000	12	26.2454128265381	25.7333221435547	25.9604244232178	26.0165691375732	26.365779876709	25.9515151977539
	0.716298906076397	-0.185941060384113	Cre03.g206550.t1.2	7	7	7	39.7	39.7	39.7	30.953	0	11.957	457880000	15	26.0075283050537	26.1532135009766	25.7825927734375	26.2212734222412	26.211856842041	26.0680274963379
	0.898118084772481	0.133406956990562	Cre03.g206600.t1.2	26	26	26	65.4	65.4	65.4	64.232	0	323.31	14434000000	190	30.9889507293701	31.0984210968018	30.9546985626221	30.9852905273438	30.8516235351563	30.8049354553223
	1.26583130417734	0.421118418375652	Cre03.g206750.t1.2	4	4	4	21.4	21.4	21.4	32.338	0	28.173	399690000	9	25.7804412841797	25.7507514953613	26.1767597198486	25.4890098571777	25.3493881225586	25.6061992645264
	0.464279512169534	0.416158676147461	Cre03.g206800.t1.1	3	3	3	9.1	9.1	9.1	56.764	0	9.7841	118410000	5	25.074634552002	24.4002170562744	NaN	NaN	24.3439445495605	24.2985897064209
	0.155830170642592	-0.144606908162434	Cre03.g206929.t1.1	3	3	3	6	6	6	63.446	0	30.365	608490000	14	25.5483379364014	26.3353977203369	26.7167263031006	26.4352188110352	26.326150894165	26.272912979126
	0.332492953737377	0.0387140909830741	Cre03.g207000.t1.2	3	3	3	10.5	10.5	10.5	26.824	0	5.3228	152170000	11	24.4615135192871	24.549690246582	24.5578899383545	24.4733924865723	24.4268169403076	24.5527420043945
	0.0875742351431353	-0.0442218780517578	Cre03.g207700.t1.1	4	4	4	11.9	11.9	11.9	40.491	0	7.0778	654750000	20	26.5624103546143	26.8633689880371	26.361385345459	26.8418216705322	26.4930934906006	26.5849151611328
	0.754423048863061	0.338051478068035	Cre03.g207713.t1.1	10	10	10	19.6	19.6	19.6	83.459	0	40.023	745780000	23	26.7864360809326	26.7759284973145	27.1934757232666	26.3816242218018	26.4779071807861	26.8821544647217
	1.23478089544924	0.334299405415852	Cre03.g207825.t3.1;Cre03.g207825.t2.1;Cre03.g207825.t1.1	7	7	7	15.1	15.1	15.1	52.009	0	11.486	476660000	12	NaN	26.4097633361816	26.6458148956299	26.240198135376	26.2536220550537	26.08664894104
	0.0294884278909794	-0.00801595052083215	Cre03.g208000.t1.1	3	3	3	25.2	25.2	25.2	12.764	0	10.914	1303300000	17	27.5849876403809	27.6150550842285	27.6205177307129	27.6079483032227	27.4612331390381	27.775426864624
	0.665588881224222	-0.280007044474285	Cre03.g208050.t1.2	5	5	5	34.3	34.3	34.3	21.727	0	9.5552	1218900000	24	27.3999881744385	27.2254543304443	26.8179969787598	27.5314064025879	27.4850063323975	27.2670478820801
	0.425571409729107	0.0916773478190116	Cre03.g208100.t1.1	5	5	5	5.5	5.5	5.5	119.01	0	12.029	243690000	9	25.0994091033936	25.1660308837891	25.3969230651855	25.1596565246582	25.0963153839111	25.1313591003418
	1.91289770435759	0.6343994140625	Cre03.g213313.t1.1	4	4	4	15.9	15.9	15.9	32.542	0	8.7972	380200000	12	26.0316009521484	25.8914775848389	26.3550968170166	25.446985244751	25.3781547546387	25.5498371124268
	0.112158759229019	-0.0544268290201835	Cre03.g213425.t1.1	3	3	3	21.2	21.2	21.2	16.497	0	12.312	168440000	8	24.5455131530762	24.0568885803223	24.2512588500977	24.3380374908447	24.1598491668701	24.5190544128418
	0.222560547409856	0.100072224934895	Cre03.g213537.t1.1	6	6	6	41.7	41.7	41.7	17.193	0	104.79	3420400000	50	29.1024951934814	28.9872303009033	28.6398601531982	28.8413124084473	28.9774646759033	28.6105918884277
	0.302837377660749	-0.117752710978191	Cre04.g211800.t1.2	5	5	5	46.4	46.4	46.4	14.933	0	29.524	7262300000	70	29.7928104400635	30.0019588470459	29.5142936706543	30.027229309082	29.8406066894531	29.7944850921631
	0.692169277160987	0.519172668457031	Cre04.g212300.t1.1	6	6	6	11.5	11.5	11.5	105.98	0	22.428	152450000	11	24.2927055358887	24.2146759033203	25.2698154449463	24.0671863555908	24.1418018341064	24.0106906890869
	0	-0.652243932088215	Cre04.g212500.t1.2	3	3	3	9	9	9	35.651	0	4.8637	114540000	8	24.3737831115723	24.3772945404053	23.9818954467773	24.8965682983398	NaN	NaN
	0.113691638626965	-0.0670900344848633	Cre04.g213100.t1.1	4	4	4	11.4	11.4	11.4	35.044	0	4.6372	169980000	11	NaN	24.5415592193604	24.9146537780762	24.7923831939697	25.0066299438477	24.586576461792
	0.699300038977735	0.204928080240887	Cre04.g213250.t1.2	7	7	7	42.5	42.5	42.5	35.723	0	118.42	422970000	23	25.9853324890137	26.2003765106201	26.0132484436035	25.8107109069824	25.6919231414795	26.0815391540527
	1.67428152885876	0.265499750773113	Cre04.g213251.t1.1	6	6	6	24.7	24.7	24.7	23.979	0	11.139	894730000	22	27.090633392334	27.0075283050537	27.218542098999	26.8412208557129	26.905065536499	26.7739181518555
	0.3041703881222	0.24439303080241	Cre04.g213905.t2.1;Cre04.g213905.t1.1	2	2	2	5	5	5	66.912	0	10.91	76011000	3	23.3139591217041	NaN	24.1586933135986	23.455005645752	23.5422687530518	23.4785251617432
	0.714801249323821	-0.589562098185219	Cre04.g214150.t1.1	11	11	11	54.1	54.1	54.1	36.892	0	156.92	5165100000	122	29.0095596313477	29.2844734191895	28.2679405212402	29.8055362701416	29.4894542694092	29.0356693267822
+	3.56541050810058	0.476291656494141	Cre04.g214500.t1.1	22	22	22	65	65	65	49.284	0	130.89	4996100000	114	29.7507743835449	29.7211837768555	29.6455383300781	29.223705291748	29.1910285949707	29.2738876342773
	0.404843093423632	0.181976954142254	Cre04.g214501.t1.1	7	7	7	11.8	11.8	11.8	81.454	0	17.061	549610000	22	26.3175354003906	26.5844860076904	25.9532489776611	26.0778980255127	26.0259094238281	26.2055320739746
	2.27677361070612	0.379494349161785	Cre04.g214502.t1.1	11	11	11	45.8	45.8	45.8	38.917	0	52.181	3198500000	45	28.8173561096191	28.8176002502441	28.9374465942383	28.3873062133789	28.4662208557129	28.5803928375244
	0.316856102841809	-0.176716486612957	Cre04.g214503.t2.1;Cre04.g214503.t1.1	5	5	5	40	40	40	15.07	0	68.419	2003200000	24	28.312894821167	28.2407264709473	27.8147621154785	28.3244438171387	28.5758934020996	27.9981956481934
	0.86609827717027	0.290843963623047	Cre04.g214650.t1.1	3	3	3	1.1	1.1	1.1	326.21	0	4.1511	59405000	7	23.4638862609863	23.2778167724609	NaN	23.0043601989746	NaN	23.1556549072266
+	2.7288800752825	-1.0475165049235	Cre04.g215150.t2.1;Cre04.g215150.t1.2	7	7	7	16.2	16.2	16.2	63.723	0	28.865	445930000	14	25.4665012359619	25.3753070831299	25.3188972473145	26.4426879882813	26.1934757232666	26.6670913696289
	2.14100793935287	0.82574780782064	Cre04.g215600.t2.1;Cre04.g215600.t1.2	8	8	8	45.1	45.1	45.1	25.406	0	30.646	881700000	26	27.203218460083	27.171215057373	27.6556053161621	26.5742988586426	26.4229736328125	26.5555229187012
	0.285933609256041	0.13695971171061	Cre04.g215800.t1.1	8	8	8	4.3	4.3	4.3	254.14	0	10.165	212060000	13	24.9359359741211	25.187219619751	25.0889759063721	24.7752513885498	24.7351570129395	25.290843963623
	2.52090769921965	0.335856755574543	Cre04.g215850.t1.2	16	16	16	39.6	39.6	39.6	61.053	0	156.66	1672800000	50	28.1308479309082	28.1276054382324	28.1056957244873	27.7139110565186	27.7568454742432	27.8858222961426
	0.416800864664817	-0.222084681193035	Cre04.g215950.t1.1	2	2	2	5.8	5.8	5.8	67.614	0	8.6332	120950000	7	NaN	24.3412990570068	24.0270709991455	24.658073425293	24.1656093597412	24.3951263427734
	0.919319636824824	0.240043322245281	Cre04.g216100.t1.1	3	3	3	15.6	15.6	15.6	25.423	0	4.5372	214800000	9	25.1538715362549	25.1343383789063	25.1445274353027	NaN	25.0534954071045	24.7549095153809
	0.952013231553513	0.305849711100262	Cre04.g216600.t1.2;Cre13.g580050.t2.1;Cre13.g580050.t1.2;Cre10.g446400.t1.1	14	13	13	46.2	43.2	43.2	44.102	0	105.16	1482900000	49	27.9457015991211	27.7140426635742	28.0891170501709	27.4041366577148	27.7045097351074	27.7226657867432
	1.06867233204507	-0.204842885335289	Cre04.g216902.t2.1;Cre04.g216902.t1.1	4	4	4	12.8	12.8	12.8	43.709	0	23.925	241020000	17	25.0645980834961	24.9315242767334	25.0180549621582	25.1889572143555	25.3594093322754	25.0803394317627
	0.755430345413519	-0.268170674641926	Cre04.g216950.t1.2	10	10	10	46.8	46.8	46.8	38.909	0	158.54	1633300000	44	27.8253555297852	27.8014392852783	27.7008781433105	28.1483135223389	28.2514667510986	27.7324047088623
	0.476055664704653	0.0796629587809257	Cre04.g217550.t1.1	30	30	30	42.7	42.7	42.7	129.64	0	141.21	5008700000	111	29.6123504638672	29.6153354644775	29.4119548797607	29.5010452270508	29.4865417480469	29.413064956665
	0.647240211503284	0.0885480244954415	Cre04.g217800.t1.1	3	3	3	13.7	13.7	13.7	45.691	0	35.684	180240000	9	24.8780651092529	24.7022399902344	24.7737426757813	24.6860828399658	24.7609100341797	24.6414108276367
	0.377205592503539	-0.244103113810219	Cre04.g217910.t1.1	5	5	5	22.2	22.2	22.2	30.251	0	17.026	600340000	23	26.1679458618164	25.9690608978271	26.8608856201172	26.5355663299561	26.5687446594238	26.6258907318115
	0.828279982974528	0.159374872843426	Cre04.g217921.t1.1	32	32	32	50.2	50.2	50.2	104.8	0	285.04	5475800000	134	29.671215057373	29.6971530914307	29.6982307434082	29.4260444641113	29.4562873840332	29.7061424255371
	0.206188134384288	-0.068571726481121	Cre04.g217929.t1.1	9	9	9	21	21	21	63.93	0	23.202	613110000	26	26.5237407684326	26.1875782012939	26.6083717346191	26.5096321105957	26.5012722015381	26.5145015716553
	1.0696818536444	0.239869117736816	Cre04.g217933.t1.1	4	4	4	16.8	16.8	16.8	37.185	0	22.317	304890000	8	25.7988719940186	25.6536254882813	NaN	25.5046100616455	NaN	25.4681491851807
	0.351767563504754	0.079343159993492	Cre04.g217935.t1.1	12	12	12	9.1	9.1	9.1	202.07	0	24.581	370920000	21	25.8071022033691	25.7891273498535	25.8574028015137	25.581413269043	25.7359828948975	25.8982067108154
	1.66478334272153	-0.521504402160645	Cre04.g217952.t2.1;Cre04.g217952.t1.1	4	4	4	12.2	12.2	12.2	55.135	0	11.681	150950000	12	NaN	24.2992191314697	24.3927688598633	24.811616897583	25.0391311645508	24.7517471313477
	0.176940373790819	0.0964533487955741	Cre04.g218150.t1.2	5	5	5	15.4	15.4	15.4	45.158	0	19.769	1211100000	19	27.4408683776855	27.217248916626	27.8612403869629	27.2405452728271	27.4955654144287	27.4938869476318
	0.229634174883964	-0.077880859375	Cre04.g218250.t1.2	9	9	8	65	65	58.8	19.783	0	318.57	3389200000	62	28.8924388885498	29.0619068145752	28.6713829040527	28.8160743713379	28.9981689453125	29.0451278686523
	1.05008460512682	0.386053085327148	Cre04.g219950.t1.2	10	10	10	28.1	28.1	28.1	43.794	0	21.088	1646200000	28	28.0400409698486	27.920991897583	28.328857421875	27.5080146789551	27.6904582977295	27.9332580566406
	0.216190573588142	-0.0563780466715471	Cre04.g220200.t3.1;Cre04.g220200.t1.2;Cre04.g220200.t2.1	18	18	18	30.6	30.6	30.6	107.79	0	160.76	2718700000	81	28.5129203796387	28.4989166259766	28.7409191131592	28.6875915527344	28.5135231018066	28.720775604248
	0.233739849632906	0.102778752644859	Cre04.g220350.t2.1;Cre04.g220350.t1.2	8	7	7	12.4	11.3	11.3	95.723	0	51.104	1118700000	26	27.3492527008057	27.2350749969482	27.5583724975586	27.1524791717529	27.115650177002	27.566234588623
	2.33246563410952	0.434954325358074	Cre04.g221350.t1.2	2	2	2	5.8	5.8	5.8	57.683	0	7.751	103490000	8	NaN	24.2264823913574	24.234619140625	23.8286151885986	23.7084102630615	23.8497638702393
	1.35289065758944	0.747884750366211	Cre04.g221400.t1.2	7	7	7	85.1	85.1	85.1	14.58	0	38.386	940450000	30	27.4411849975586	27.0126533508301	27.5970458984375	26.3071460723877	26.9582576751709	26.5418262481689
	2.61272193966863	-0.321908315022789	Cre04.g222700.t1.2	53	53	53	61.9	61.9	61.9	115.31	0	323.31	30232000000	307	31.9908123016357	31.9836273193359	31.8507289886475	32.238941192627	32.2698593139648	32.2820930480957
	0.383676002428413	-0.170643488566082	Cre04.g223000.t1.1	3	3	3	1.1	1.1	1.1	392.91	0	2.8441	28599000	8	NaN	22.0700550079346	22.2572994232178	22.4895668029785	22.0790386199951	22.4343566894531
	0.412745602398017	0.0639915466308594	Cre04.g223850.t1.2	23	23	23	67.4	67.4	67.4	46.264	0	205.56	6014100000	106	29.9121360778809	29.8705444335938	29.7001342773438	29.7562408447266	29.7479763031006	29.7866230010986
	0.0340552903509862	0.0153071085611991	Cre04.g224750.t1.2	5	5	5	29.4	29.4	29.4	24.13	0	22.437	512760000	24	25.7893505096436	26.0264167785645	26.1988430023193	25.8615493774414	25.9324932098389	26.1746463775635
	0.212137367159476	-0.0569337209065779	Cre04.g225350.t2.1;Cre04.g225350.t1.1	13	13	13	12	12	12	150.43	0	28.158	397460000	29	25.9505805969238	25.6565456390381	25.8782768249512	25.7927799224854	25.9828109741211	25.8806133270264
	0.602348250701903	0.259764989217125	Cre04.g225400.t1.2	4	4	4	15.4	15.4	15.4	35.146	0	12.174	292660000	10	25.4250240325928	25.3775272369385	25.8727684020996	25.2251605987549	25.1532516479492	25.5176124572754
	0.327196411184381	-0.0641905466715507	Cre04.g226250.t1.1;Cre01.g017750.t1.1;Cre12.g534900.t1.1;Cre06.g302350.t2.1;Cre17.g719834.t1.1;Cre06.g302450.t2.1;Cre06.g302450.t1.1;Cre06.g301350.t1.1;Cre06.g302350.t1.1;Cre06.g302350.t3.1;Cre04.g226250.t3.1;Cre01.g017750.t2.1;Cre13.g582755.t1.1;Cre13.g582755.t2.1;Cre10.g465200.t1.2;Cre10.g465150.t1.2;Cre04.g226250.t2.1;Cre13.g582734.t1.1;Cre01.g039702.t1.1	8	8	7	10.7	10.7	10	95.258	0	64.724	839990000	34	26.7573547363281	26.7417545318604	26.9829406738281	26.8498363494873	26.9141063690186	26.9106788635254
+	2.91957021790001	1.49163500467936	Cre04.g226850.t1.2	6	6	6	24.7	24.7	24.7	59.847	0	111.77	590340000	26	26.8900623321533	27.1533489227295	26.9278450012207	25.3103580474854	25.8216991424561	25.364294052124
	0.81325877216777	-0.305835405985516	Cre04.g227900.t1.2	4	4	4	10.6	10.6	10.6	52.961	0	9.5147	121700000	7	24.2736263275146	24.1827583312988	NaN	24.2913703918457	24.6343364715576	24.6763763427734
	0.257334983553747	0.302543004353844	Cre04.g229300.t1.1	20	20	20	66.7	66.7	66.7	45.029	0	323.31	9223300000	152	30.4767265319824	30.5483932495117	29.1208000183105	29.8458347320557	29.6551265716553	29.7373294830322
+	3.27715413153948	0.497570037841797	Cre04.g229700.t1.2	15	15	15	53.6	53.6	53.6	49.833	0	236	2521100000	60	28.6398601531982	28.7784061431885	28.7117481231689	28.2645893096924	28.1675834655762	28.2051315307617
	0.186192133393522	-0.120660146077473	Cre04.g229948.t1.1	2	2	2	4	4	4	83.33	0	6.4109	116820000	7	24.3687305450439	24.0355701446533	24.2903861999512	24.625	24.0794448852539	NaN
	0.0741427607382588	0.0234883626302071	Cre04.g230830.t1.1	2	2	2	6.4	6.4	6.4	47.14	0	5.6482	41027000	6	NaN	22.7276878356934	22.9279022216797	22.7280616760254	22.7589817047119	22.9258766174316
	0.318676021116516	-0.185260136922199	Cre04.g231222.t2.1;Cre04.g231222.t1.1	32	31	30	43.2	42.5	41.5	98.795	0	323.31	21684000000	222	31.6483020782471	31.6324844360352	31.2453594207764	31.9133853912354	31.8705959320068	31.297945022583
	1.28295303391083	-0.184012095133461	Cre04.g231614.t1.1	4	4	4	9.7	9.7	9.7	57.678	0	18.305	102090000	15	23.6302318572998	23.6300086975098	23.454252243042	23.7192096710205	23.8213348388672	23.7259845733643
	2.31522380976646	0.215702056884766	Cre04.g232104.t1.1	12	5	5	78.6	38.1	38.1	27.38	0	323.31	54711000000	113	33.0165100097656	32.9849510192871	33.0844230651855	32.8193969726563	32.8516426086426	32.7677383422852
	1.14425472888501	-0.614147822062176	Cre05.g230600.t1.1	3	3	3	9.9	9.9	9.9	48.206	0	14.856	96687000	9	NaN	23.8328704833984	23.3288230895996	24.1328887939453	24.3824501037598	24.0696449279785
+	3.4497990897589	1.07046381632487	Cre05.g230850.t1.1	14	14	14	37.4	37.4	37.4	60.648	0	78.697	1315200000	47	27.9114799499512	27.9714736938477	28.1726932525635	27.0189247131348	26.8444576263428	26.9808731079102
	0.552899989459638	-0.170795440673828	Cre05.g232150.t1.2	16	16	16	42	42	42	48.779	0	99.032	3054100000	79	28.7344722747803	28.5854530334473	28.3928852081299	28.8529033660889	28.8186359405518	28.5536575317383
	0.623538405869454	0.0830389658610038	Cre05.g232200.t1.2	14	14	14	26.4	26.4	26.4	77.304	0	66.973	1076600000	48	27.371524810791	27.2902641296387	27.4071407318115	27.2198352813721	27.2290344238281	27.370943069458
	0.0879464637996984	-0.0750281016031913	Cre05.g232600.t1.1	5	5	5	12.6	12.6	12.6	57.8	0	27.295	275590000	17	25.2801914215088	25.5609550476074	25.1413345336914	25.0389633178711	25.22265625	25.9459457397461
	0.396306801940104	0.100680033365887	Cre05.g232750.t1.2	12	12	12	24.4	24.4	24.4	57.918	0	30.934	1012800000	33	27.4081115722656	27.2006015777588	27.2166004180908	27.2395439147949	27.0074214935303	27.2763080596924
	0.280141224067636	-0.0592009226481132	Cre05.g232752.t1.1	3	3	3	6.9	6.9	6.9	61.204	0	6.0147	135080000	8	24.3474617004395	24.1331233978271	24.4114456176758	24.3806667327881	24.3419780731201	24.3469886779785
	0.315627793501728	0.0792172749837228	Cre05.g233050.t1.2	10	10	10	63.3	63.3	63.3	19.056	0	33.614	8999200000	87	30.2714195251465	30.1012439727783	30.4164924621582	30.0915660858154	30.211296081543	30.2486419677734
	0.625253023744389	0.307217597961426	Cre05.g233300.t1.2	3	3	3	18	18	18	32.39	0	11.79	195930000	12	25.196704864502	25.1501941680908	NaN	24.6113872528076	25.1638832092285	24.8234252929688
	2.12904467497745	0.57307243347168	Cre05.g233303.t2.1;Cre05.g233303.t1.1	7	7	7	5.8	5.8	5.8	187.22	0	25.204	100270000	10	24.330602645874	24.1202068328857	24.149341583252	23.5946846008301	NaN	23.6592712402344
	0.494115706205979	0.0766544342041016	Cre05.g233305.t2.1;Cre05.g233305.t1.1	10	10	10	43.7	43.7	43.7	40.532	0	75.98	3285700000	42	28.9109649658203	28.9550743103027	28.9423484802246	28.8238372802734	28.9880428314209	28.766544342041
	2.30509345534098	0.145193735758465	Cre05.g233800.t1.2	31	31	31	53.2	53.2	53.2	76.431	0	323.31	10548000000	161	30.6062908172607	30.6403942108154	30.5800151824951	30.4807758331299	30.4256248474121	30.4847183227539
	0.750883157650364	0.229441960652672	Cre05.g233900.t1.2	12	12	12	54.5	54.5	54.5	36.491	0	172.53	5844000000	79	29.8656425476074	29.6540508270264	30.073802947998	29.5771007537842	29.5520629882813	29.7760066986084
	0.95352952925509	-0.559818903605144	Cre05.g234100.t1.2	4	4	4	9.6	9.6	9.6	60.041	0	9.5308	105560000	12	24.0479335784912	23.7232780456543	23.2043685913086	24.4115104675293	24.2540740966797	23.9894523620605
	0.641335561430882	0.185993194580078	Cre05.g234300.t1.2	5	5	5	11.2	11.2	11.2	50.897	0	7.9378	248680000	16	25.3316631317139	25.0834674835205	25.2570991516113	24.8828773498535	24.9848537445068	25.2465190887451
	1.95780393532564	-0.627838134765625	Cre05.g234550.t2.1;Cre05.g234550.t1.2	25	25	25	74.8	74.8	74.8	40.985	0	323.31	119320000000	456	33.854061126709	33.7207946777344	33.4375038146973	34.3825225830078	34.348762512207	34.1645889282227
	0.78194980409246	0.158483505249023	Cre05.g234637.t1.1	7	7	7	57.7	57.7	57.7	14.838	0	16.055	7923800000	60	30.3492107391357	30.3050861358643	30.1413879394531	30.0683040618896	30.2404766082764	30.01145362854
	2.76732617997037	-0.481419245402016	Cre05.g234638.t1.1	19	19	19	46.7	46.7	46.7	65.759	0	144.32	4591100000	108	28.9367446899414	28.8499240875244	28.8929901123047	29.3169784545898	29.3137378692627	29.493200302124
	0.120077808174097	0.0306669871012382	Cre05.g234639.t1.1	21	21	21	52.1	52.1	52.1	57.073	0	128.15	3273900000	89	29.0112133026123	29.0550689697266	28.7627487182617	28.8759288787842	28.9436054229736	28.9174957275391
	0.226642258898496	-0.230571746826172	Cre05.g234648.t1.1	2	2	2	18.2	18.2	18.2	12.415	0	6.4109	74255000	8	NaN	23.498384475708	23.6804599761963	24.1748561859131	23.4651317596436	NaN
	3.09835492637013	-0.454072316487633	Cre05.g234651.t2.1;Cre05.g234651.t1.1	6	6	6	17	17	17	66.724	0	48.792	208260000	14	24.654088973999	24.5634288787842	24.702449798584	25.0874805450439	25.146354675293	25.0483493804932
	0.485578110211248	0.312571843465168	Cre05.g234667.t1.1;Cre05.g234665.t1.1	2	2	2	3.8	3.8	3.8	72.085	0	3.7142	76089000	7	NaN	23.4841918945313	24.1614646911621	23.4017143249512	23.4922828674316	23.6367721557617
	0.490903296148787	-0.129290262858074	Cre05.g234700.t1.1	11	11	11	6.4	6.4	6.4	247.61	0	18.42	726050000	18	26.8168983459473	26.5883502960205	26.7742958068848	26.6897926330566	26.875020980835	27.0026016235352
	0.443988105957003	-0.321211814880371	Cre05.g236050.t1.1	11	11	11	3.1	3.1	3.1	496.48	0	19.491	146470000	13	NaN	24.5336208343506	24.3871917724609	24.3804035186768	24.7990703582764	25.1653804779053
	0.121775986203414	0.018862406412758	Cre05.g237400.t1.2	10	10	10	48.1	48.1	48.1	34.771	0	169.6	1816700000	56	28.0376873016357	28.0388374328613	28.1551361083984	27.9978733062744	28.0406684875488	28.136531829834
	0.765181707212818	-1.04586029052734	Cre05.g237450.t1.2	15	15	15	51.2	51.2	51.2	31.708	0	107.85	5041900000	69	29.3432064056396	29.0672779083252	27.5498065948486	30.0433559417725	29.934383392334	29.1201324462891
	0.552893942382001	-0.236752827962238	Cre05.g237700.t1.2	4	4	4	56.2	56.2	56.2	7.3864	0	5.8121	234490000	10	NaN	25.1112785339355	25.2783126831055	25.2263736724854	25.6748142242432	25.3934574127197
	0.901960244440283	-0.177232106526695	Cre05.g238332.t1.1	15	15	15	64.3	64.3	64.3	21.342	0	203.77	61552000000	302	32.8619194030762	32.9118156433105	32.6519203186035	33.0729713439941	32.9201469421387	32.9642333984375
	1.00702680783588	0.99751091003418	Cre05.g239450.t1.1	14	14	14	10.7	10.7	10.7	203.23	0	75.004	464560000	19	25.9993572235107	25.9910316467285	27.190746307373	25.5002689361572	24.939884185791	25.7484493255615
	0.160344926895561	-0.146778742472332	Cre05.g240300.t1.1	3	3	3	26.6	26.6	26.6	13.502	0	15.203	1576700000	24	28.1440410614014	27.9648265838623	27.192253112793	28.0556907653809	28.1316337585449	27.5541324615479
	0.415553490873669	0.211804707845051	Cre05.g240800.t1.2	3	3	3	20.3	20.3	20.3	19.604	0	21.013	220340000	8	25.4926204681396	24.759895324707	25.0320415496826	24.8744106292725	24.9498023986816	24.82493019104
	1.890992673499	0.784785588582356	Cre05.g240850.t1.2	8	8	8	24	24	24	70.449	0	87.864	673270000	23	27.1122741699219	27.1636543273926	26.5960521697998	26.205680847168	26.1170387268066	26.1949043273926
	0	-0.452931722005207	Cre05.g241650.t1.1	2	2	2	2.6	2.6	2.6	93.65	0	4.4757	116020000	7	24.1365699768066	NaN	NaN	24.8058242797852	24.4552555084229	24.5074253082275
	0	0.442148844401043	Cre05.g241655.t1.1	3	3	3	24.6	24.6	24.6	17.619	0	5.4956	293040000	6	25.2695293426514	25.521900177002	26.2025451660156	25.2225093841553	NaN	NaN
	0.0123127966646018	-0.00360552469889441	Cre05.g241750.t1.2	2	2	2	5.5	5.5	5.5	44.585	0.00058668	2.5062	103820000	3	23.886137008667	23.8422050476074	24.1010131835938	23.854907989502	23.9420795440674	24.0431842803955
	0.871664360951545	0.0864531199137382	Cre05.g241850.t1.2	6	6	6	31.2	31.2	31.2	44.487	0	128.67	495300000	23	25.8991069793701	25.8646221160889	25.9182529449463	25.7897243499756	25.8900394439697	25.7428588867188
	0.396594568608926	0.159822463989258	Cre05.g241950.t1.2	15	15	15	83.3	83.3	83.3	28.549	0	323.31	15184000000	121	31.113094329834	31.1685390472412	31.3248519897461	30.9788970947266	30.8057823181152	31.3423385620117
	0.0709121154257364	-0.0781459808349609	Cre05.g242000.t1.2	19	19	19	33.5	33.5	33.5	82.68	0	55.727	1534700000	38	27.9811992645264	28.0097732543945	27.1390705108643	28.1102333068848	27.9791831970215	27.2750644683838
	0.0442583050056488	0.0129267374674491	Cre05.g242300.t1.2	16	16	16	42	42	42	61.653	0	95.354	3882500000	83	29.1502532958984	29.1810131072998	28.9133644104004	29.1492118835449	29.0875511169434	28.969087600708
	1.12911098759764	0.169013341267902	Cre05.g242350.t1.2	25	25	25	33.9	33.9	33.9	113.98	0	136.17	3982900000	110	29.1886730194092	29.1907234191895	29.3369007110596	28.9938850402832	29.0500164031982	29.165355682373
	0.908966204090524	-0.346860249837238	Cre05.g242400.t1.2	5	5	5	35.5	35.5	35.5	14.86	0	12.938	1435400000	27	27.4625606536865	27.4370632171631	27.6229629516602	27.928804397583	28.1015434265137	27.5328197479248
+	2.60737667797619	-0.658896764119465	Cre05.g242500.t1.2	7	7	7	21.1	21.1	21.1	49.797	0	54.627	402710000	19	25.4715347290039	25.7429370880127	25.5089073181152	26.1398906707764	26.2919158935547	26.2682628631592
	1.33332465322014	-0.894922256469727	Cre05.g242550.t1.2	4	4	4	12.4	12.4	12.4	48.845	0	20.426	137880000	9	23.7663803100586	24.2254543304443	23.4643840789795	24.516170501709	25.1585006713867	24.4663143157959
	0.226058488666579	0.0899995168050118	Cre05.g242858.t1.1;REV__Cre05.g242858.t1.1	24	24	23	14.1	14.1	13.7	247.69	0	68.605	775370000	36	26.7569732666016	26.7279319763184	27.0965766906738	26.591064453125	26.7791900634766	26.9412288665771
	1.55250976330859	-1.18401082356771	Cre05.g243050.t1.2	6	6	6	37.2	37.2	37.2	19.919	0	11.06	1318900000	28	27.0912380218506	27.1424827575684	26.1545658111572	28.1971836090088	28.0311260223389	27.7120094299316
	0.470267857384427	0.630077362060547	Cre05.g243150.t1.1	4	4	4	2	2	2	252.11	0	41.438	292400000	14	25.2554798126221	25.2644557952881	26.2916698455811	24.5273704528809	25.4202117919922	NaN
	0	-0.0607878367106132	Cre05.g243451.t1.1	4	4	4	19.4	19.4	19.4	23.108	0	5.5403	240970000	12	NaN	25.099006652832	NaN	25.141450881958	25.1630001068115	25.1749324798584
	1.59560446135983	-0.545810063680012	Cre05.g243650.t1.2;Cre05.g243550.t1.2	2	2	2	12.4	12.4	12.4	21.792	0	11.494	354540000	11	25.6899509429932	25.351713180542	NaN	26.0288219451904	26.1231708526611	26.0479335784912
	0.540745298971527	-0.202763239542644	Cre05.g243800.t1.2	6	6	6	38.2	38.2	38.2	19.087	0	92.224	6178900000	27	30.0395698547363	29.5756053924561	29.6083183288574	30.0735473632813	29.9300174713135	29.828218460083
	0.349058482021696	-0.13072395324707	Cre05.g244050.t1.1	6	6	6	14.6	14.6	14.6	351.88	0	9.7821	699370000	21	26.7874336242676	26.4357433319092	26.4232940673828	26.6045589447021	26.5573062896729	26.8767776489258
	0.634522118395042	-0.0856361389160156	Cre05.g244950.t1.2	2	2	2	7.1	7.1	7.1	24.632	0.0014124	2.1406	398900000	5	NaN	26.411865234375	26.3135604858398	26.4599208831787	NaN	26.4367771148682
	1.58102545714261	0.553780873616535	Cre05.g245158.t1.1;Cre24.g755097.t1.1	18	18	18	37.4	37.4	37.4	77.299	0	94.453	2041200000	75	28.2497043609619	28.1821994781494	28.6908569335938	27.8415813446045	27.8414611816406	27.7783756256104
	1.73154226772755	0.504575729370117	Cre05.g245550.t1.1	21	21	21	11.9	11.9	11.9	237.85	0	53.622	1087800000	57	27.4879970550537	27.4605312347412	27.7261142730713	26.8615970611572	27.0951671600342	27.2041511535645
	0.581760273971921	0.202967325846352	Cre05.g245900.t1.2	14	14	14	50.5	50.5	50.5	42.527	0	118.72	4830100000	104	29.2708396911621	29.5880470275879	29.4640998840332	29.4711742401123	29.2006244659424	29.0422859191895
	0.912172822041227	0.366574605305992	Cre05.g245950.t1.1	28	28	27	58.4	58.4	57.3	69.55	0	323.31	6458600000	151	29.8589763641357	29.8737010955811	30.3718147277832	29.5522842407227	29.6248111724854	29.827672958374
	0.0863565529151005	-0.113431612650555	Cre05.g246800.t1.2	6	6	6	28.5	28.5	28.5	29	0	34.899	458400000	19	26.01828956604	25.8957824707031	NaN	26.3487281799316	26.4905853271484	25.3720893859863
	0.0470377911478038	-0.0326449076334647	Cre05.g247000.t1.2	2	2	2	1.1	1.1	1.1	303.64	0	6.9508	25800000	10	21.9525146484375	21.8284606933594	21.9698638916016	21.785364151001	21.6533355712891	22.4100742340088
	1.83598614695108	-0.319847106933594	Cre05.g247450.t1.2	18	18	18	42	42	42	85.013	0	151.48	2498500000	85	28.30712890625	28.2139148712158	28.4744453430176	28.642993927002	28.6319389343262	28.6800975799561
	1.47065266274488	0.967781384785969	Cre05.g247550.t1.2	3	3	3	17.3	17.3	17.3	31.085	0	11.192	79941000	7	23.9436016082764	23.4989929199219	24.1865406036377	22.8904113769531	22.9267826080322	NaN
	0.227280375495524	-0.0841922760009766	Cre05.g247600.t1.2	7	7	7	58.3	58.3	58.3	16.055	0	22.299	518440000	28	26.2036285400391	26.0150375366211	25.9879131317139	26.0245800018311	26.4092788696289	26.025297164917
	0.885208210255886	-0.325474421183269	Cre05.g248450.t1.2;Cre05.g248400.t1.2	6	6	6	34.1	34.1	34.1	27.672	0	40.071	1626100000	30	28.0120124816895	27.7921581268311	27.4774589538574	28.0124397277832	28.014196395874	28.2314167022705
	1.36740061964444	0.299258232116699	Cre05.g248500.t1.2	4	4	4	40	40	40	16.013	0	43.063	871360000	17	27.2622165679932	27.28542137146	27.4007225036621	NaN	26.924337387085	27.1093864440918
	0.258463293835007	0.101915995279949	Cre06.g248800.t1.2	2	2	2	14.3	14.3	14.3	19.527	0	5.4829	83741000	4	NaN	23.5965061187744	23.9326496124268	23.6630783081055	23.5460433959961	23.7788639068604
	1.23336951858825	-0.404058456420898	Cre06.g249250.t1.2	5	5	5	69.3	69.3	69.3	13.623	0	209.13	1775900000	33	28.0415554046631	27.7333087921143	27.7074089050293	28.045259475708	28.4268646240234	28.2223243713379
	0.625895762704861	-0.145803451538086	Cre06.g249750.t1.1	13	13	13	23.2	23.2	23.2	86.252	0	24.316	546220000	31	26.3092823028564	26.2248287200928	26.2800312042236	26.5912075042725	26.4219131469727	26.238431930542
	1.69865807730623	0.234593073527019	Cre06.g250100.t1.2	35	35	33	57.9	57.9	54.6	71.954	0	323.31	32558000000	283	32.2382278442383	32.1740875244141	32.2223091125488	32.0801086425781	31.9770202636719	31.8737163543701
	0.364281259378987	-0.117207845052079	Cre06.g250200.t1.2	23	23	23	73.8	73.8	73.8	42.583	0	323.31	36695000000	355	32.3974151611328	32.3113784790039	32.0289764404297	32.2589263916016	32.509349822998	32.321117401123
	0.170187550182517	-0.0398712158203125	Cre06.g250250.t1.2	13	13	13	35.9	35.9	35.9	41.963	0	86.547	2644000000	64	28.4719295501709	28.416633605957	28.6075611114502	28.4685153961182	28.4727039337158	28.6745185852051
	2.15818994022664	-0.43290074666341	Cre06.g250300.t1.2	59	59	59	17.7	17.7	17.7	481.46	0	182.16	3455000000	133	28.8614482879639	28.8563804626465	28.6496906280518	29.1292285919189	29.2463550567627	29.2906379699707
	0.440683971327424	-0.23637580871582	Cre06.g250450.t1.2	3	3	3	9.1	9.1	9.1	47.91	0	7.3561	434920000	13	25.6959629058838	25.6557540893555	26.2770538330078	25.906120300293	26.1378803253174	26.2938976287842
	0.644051122488123	0.172927220662434	Cre06.g250800.t2.1;Cre06.g250800.t1.1	8	8	8	26.5	26.5	26.5	39.216	0	27.155	1539300000	34	27.7865619659424	27.5557422637939	27.8757247924805	27.4336452484131	27.572681427002	27.6929206848145
	0.360024807429286	0.142921447753906	Cre06.g250902.t1.1	13	13	13	18.5	18.5	18.5	267.83	0	36.474	995800000	44	27.1112785339355	27.186975479126	27.4515190124512	27.0434341430664	26.9215030670166	27.356071472168
	0.27642567851296	0.0686473846435547	Cre06.g250950.t1.2	4	4	4	13.9	13.9	13.9	31.463	0	17.766	438330000	16	26.1769695281982	25.8749732971191	26.1310253143311	25.9254913330078	26.0217227935791	26.0298118591309
	0.216643072329361	0.0629698435465471	Cre06.g251000.t1.2	6	6	6	33.8	33.8	33.8	35.879	0	70.298	754350000	23	26.9241104125977	26.7710247039795	26.8275985717773	26.765344619751	26.604700088501	26.9637794494629
	0.673758689082477	-0.143751780192058	Cre06.g251100.t1.2	4	4	4	12.8	12.8	12.8	45.159	0	5.5096	294280000	9	25.3262195587158	25.341028213501	25.0884914398193	25.4241275787354	25.4677772521973	25.2950897216797
	0.0378384850147688	-0.0125401814778634	Cre06.g251400.t1.2	14	14	14	27.6	27.6	27.6	67.589	0	72.288	1537700000	43	27.9738292694092	27.8236560821533	27.5920639038086	27.7779369354248	27.8102931976318	27.838939666748
	0.309179465004062	0.129674911499023	Cre06.g251450.t1.1	7	7	7	12.2	12.2	12.2	76.781	0	14.94	748210000	20	26.6190490722656	26.6303424835205	27.0854759216309	26.7701416015625	26.510778427124	26.6649227142334
	1.1380634517863	-0.370856602986656	Cre06.g251500.t1.2	10	10	10	39.2	39.2	39.2	35.142	0	87.07	1861200000	49	27.8871612548828	27.9720783233643	27.6173686981201	28.4159488677979	28.0867404937744	28.0864887237549
	0.350043763247451	-0.0903835296630859	Cre06.g251600.t1.2	4	4	4	10.3	10.3	10.3	51.799	0	12.106	237070000	6	25.2185611724854	25.2000408172607	24.9454765319824	25.3010349273682	25.0949058532715	25.2392883300781
	0	-0.0784511566162109	Cre06.g251650.t1.1	4	4	4	7.1	7.1	7.1	86.937	0	5.8863	130010000	8	NaN	NaN	24.4091815948486	24.3825817108154	24.6165561676025	24.4637603759766
	0.620095228758182	0.310242970784508	Cre06.g252000.t1.2	4	4	4	22.1	22.1	22.1	35.717	0	31.808	299430000	12	25.435998916626	25.3934574127197	25.934045791626	24.9985179901123	25.3626899719238	25.471565246582
	0.268534768122144	-0.0696989695231132	Cre06.g252200.t1.2	9	9	9	38	38	38	44.541	0	157.93	1171100000	37	27.1956348419189	27.2665119171143	27.5022583007813	27.4777679443359	27.378734588623	27.3169994354248
	1.69413300453635	-0.294849395751953	Cre06.g252450.t1.1	8	8	8	27.5	27.5	27.5	38.787	0	16.619	751120000	32	26.706356048584	26.7184257507324	26.5463809967041	27.0641460418701	26.9015026092529	26.8900623321533
	0.425622929694533	-0.114477793375652	Cre06.g252550.t1.1;REV__Cre06.g283600.t1.2	14	14	14	31.4	31.4	31.4	65.181	0	40.374	1285000000	35	27.3766670227051	27.5438480377197	27.6306209564209	27.6587409973145	27.4683990478516	27.7674293518066
	0.894993338003123	0.364838918050133	Cre06.g252650.t1.2	8	8	8	67.3	67.3	67.3	23.387	0	323.31	6502200000	76	29.8117332458496	29.9444732666016	30.1486778259277	29.7737770080566	29.758752822876	29.2778377532959
	0.489147379414302	-0.071694056193035	Cre06.g252850.t2.1;Cre06.g252850.t1.2	5	5	5	14.7	14.7	14.7	43.587	0	14.538	188460000	10	NaN	24.9507369995117	24.9330101013184	24.9326496124268	25.0951881408691	25.0128650665283
	0.703104395353996	-0.246697107950844	Cre06.g253350.t1.2	3	3	3	34	34	34	16.81	0	34.98	2611500000	30	28.4842376708984	28.5041179656982	28.294958114624	28.9362945556641	28.6536254882813	28.4334850311279
	0.0612263626993306	-0.0416603088378906	Cre06.g253755.t1.1;Cre06.g253459.t1.2;Cre06.g254002.t1.1;Cre06.g253851.t1.1;Cre06.g253566.t1.1;Cre06.g253900.t1.2	2	2	2	1.1	1.1	1.1	146.13	0.0008596	2.2803	1081500000	7	NaN	27.2250862121582	27.3549785614014	27.5440692901611	27.1193161010742	NaN
	1.31904954201943	0.376437505086262	Cre06.g254400.t1.1	18	18	18	42.6	42.6	42.6	63.488	0	164.64	2252800000	59	28.458459854126	28.4051933288574	28.6545810699463	28.1205043792725	27.9438018798828	28.3246154785156
	1.46516363319326	-0.270303726196289	Cre06.g255100.t1.1	14	14	14	19.7	19.7	19.7	94.084	0	75.375	963320000	52	27.0377902984619	26.8331604003906	27.0348567962646	27.22047996521	27.3373908996582	27.1588478088379
	0.130183141528335	-0.0342610677083357	Cre06.g255400.t1.2	8	8	8	27.9	27.9	27.9	39.384	0	14.084	627350000	14	26.5747032165527	26.4244785308838	26.6260318756104	26.435791015625	26.5977573394775	26.6944484710693
	1.02312692926117	-0.361256917317711	Cre06.g256250.t1.2	5	5	5	43.4	43.4	43.4	20.575	0	219.63	7697200000	59	30.0208873748779	29.9454498291016	29.659215927124	30.4651908874512	30.2044315338135	30.039701461792
	0.450785347038008	0.219825744628906	Cre06.g257000.t1.2	6	6	6	16.1	16.1	16.1	50.037	0	11.159	502610000	20	26.1844043731689	26.0484313964844	26.6923217773438	25.9712333679199	26.2292728424072	26.0651741027832
	0.479043372942546	-0.248718897501629	Cre06.g257150.t1.2	3	3	3	38	38	38	10.277	0	31.742	453400000	16	25.9602031707764	26.0674324035645	25.6330623626709	26.0606460571289	26.4846839904785	25.8615245819092
	0	-0.511962890625	Cre06.g257300.t1.1	4	4	4	7.5	7.5	7.5	87.377	0	13.002	11098000	9	NaN	NaN	20.5902137756348	20.8047523498535	20.92165184021	21.5801258087158
	0.164110326637922	-0.159635543823242	Cre06.g257450.t1.2	1	1	1	10.2	10.2	10.2	17.59	0	8.8267	1735500000	26	26.9658718109131	26.7796897888184	27.699951171875	27.0654811859131	27.0813159942627	27.7776222229004
	0.519339629503352	0.174896240234375	Cre06.g257500.t1.2	17	17	17	64.8	64.8	64.8	28.002	0	291.13	20851000000	149	31.5475654602051	31.4321613311768	31.8633403778076	31.3029632568359	31.5503215789795	31.4650936126709
	0.622055980443112	0.23768742879232	Cre06.g257601.t1.2	16	16	16	69.4	69.4	69.4	25.961	0	323.31	39909000000	156	32.6726570129395	32.720573425293	32.510082244873	32.3315391540527	32.6999168395996	32.1587944030762
	0.287244055732397	-0.207473754882813	Cre06.g257850.t1.2	4	4	4	19.5	19.5	19.5	39.594	0	77.648	361280000	14	25.4173488616943	25.2399082183838	26.1622142791748	25.8964519500732	25.6699047088623	25.8755359649658
	1.779542795831	-0.639281590779621	Cre06.g257950.t1.2	10	10	10	27.2	27.2	27.2	47.737	0	14.516	479860000	17	NaN	25.8776435852051	25.8210182189941	26.3943405151367	26.3819713592529	26.689525604248
	1.77281900115334	-0.286806742350262	Cre06.g258700.t1.1	33	33	33	44.9	44.9	44.9	102.88	0	219.12	7976500000	161	29.9061260223389	30.0292053222656	29.9128513336182	30.2644996643066	30.1197872161865	30.3243160247803
	0.542256223278993	-0.217954635620117	Cre06.g258733.t2.1;Cre06.g258733.t1.1	14	14	14	32.1	32.1	32.1	73.874	0	114.01	2680500000	72	28.4098930358887	28.4929714202881	28.1007919311523	28.7031898498535	28.6638031005859	28.29052734375
	0.397814888774901	0.825260798136391	Cre06.g258800.t1.1	21	21	21	25.3	25.3	25.3	132.09	0	134.05	1928900000	64	27.7249450683594	28.6261005401611	28.6371326446533	27.4275035858154	26.1175346374512	28.967357635498
	0.0375600856768489	0.0175940195719377	Cre06.g258850.t1.2	6	6	6	37	37	37	22.909	0	69.824	587710000	24	26.4947872161865	26.6300640106201	26.1208992004395	26.3530616760254	26.3516635894775	26.4882431030273
	1.31608498340404	0.365634282430015	Cre06.g259100.t1.1	17	17	17	18.3	18.3	18.3	138.44	0	131.81	1203800000	58	27.7017364501953	27.6443710327148	27.5046100616455	27.3645286560059	27.370361328125	27.0189247131348
+	3.49631120256381	-0.444820404052734	Cre06.g259150.t1.2	14	14	14	35.7	35.7	35.7	48.021	0	54.769	3207000000	65	28.574089050293	28.5371971130371	28.4490413665771	28.9574565887451	28.9523811340332	28.9849510192871
	0.306958152508188	0.209122975667317	Cre06.g259450.t1.2	7	7	7	54.7	54.7	54.7	23.788	0	49.117	1088900000	31	27.5211067199707	26.7823181152344	27.6090068817139	27.0711193084717	27.2640075683594	26.9499359130859
	0.219312223059878	-0.0520502726236991	Cre06.g259600.t1.1	10	10	10	12.5	12.5	12.5	111.59	0	53.139	378510000	22	25.730396270752	25.6078357696533	25.9105415344238	25.7836418151855	25.7635478973389	25.8577346801758
	0.0586943468411469	0.0198739369710275	Cre06.g259800.t1.2	8	8	8	11.1	11.1	11.1	102.22	0	22.484	194130000	18	24.8460369110107	24.7141876220703	24.9948558807373	24.6749210357666	24.8551940917969	24.9653434753418
	1.18845634212528	-0.756024678548176	Cre06.g259850.t1.2	4	4	4	26.9	26.9	26.9	14.937	0	68.289	2035700000	28	27.9565410614014	27.7743587493896	27.6425132751465	28.8408317565918	28.8231086730957	27.9775466918945
	1.34848026420804	-0.216016133626297	Cre06.g259900.t1.2	26	26	26	73.5	73.5	73.5	38.76	0	260.96	38269000000	215	32.338306427002	32.457088470459	32.2845764160156	32.685474395752	32.5142974853516	32.528247833252
	0.578223771085536	-0.736207962036133	Cre06.g260200.t1.2	3	3	3	16.4	16.4	16.4	33.931	0	7.1114	111120000	10	23.7580661773682	NaN	23.931568145752	NaN	24.1099643707275	25.0520858764648
	0.75112994328885	0.510236740112305	Cre06.g260350.t1.2	6	6	6	13.1	13.1	13.1	59.57	0	23.232	187400000	14	24.7152347564697	24.7268676757813	25.332447052002	24.670768737793	23.9426174163818	24.6304531097412
	0.309045904242444	-0.129186630249023	Cre06.g260400.t1.2	4	4	4	39.3	39.3	39.3	13.411	0	5.1791	180290000	6	24.5893230438232	24.3477325439453	24.8822708129883	24.6223201751709	24.8693828582764	24.7151832580566
	0.442404258071665	-0.112417856852211	Cre06.g260450.t1.2	3	3	3	7.7	7.7	7.7	58.416	0	6.5841	281980000	8	25.3574314117432	25.2539653778076	25.432466506958	25.5891513824463	25.2725219726563	25.5194435119629
	0.18307741754479	0.0655352274576799	Cre06.g260600.t1.2	3	3	3	7.5	7.5	7.5	62.379	0	8.2935	84769000	11	23.5130405426025	23.9331912994385	23.606029510498	23.5327892303467	23.7015514373779	23.6213150024414
	0.301812028571084	-0.0570535659790039	Cre06.g260850.t1.2	6	6	6	8.3	8.3	8.3	121.31	0	49.42	152370000	6	24.5449237823486	NaN	24.648229598999	24.606819152832	24.7004413604736	NaN
	0.237533887983278	0.0707105000813826	Cre06.g260950.t1.2	15	15	15	33.6	33.6	33.6	65.11	0	70.921	1006700000	38	27.2679405212402	27.1248474121094	27.2699928283691	26.9757442474365	27.1305541992188	27.3443508148193
	0.685483212322402	0.34745152791341	Cre06.g261000.t1.2	2	2	2	29.1	29.1	29.1	15.139	0	188.33	31923000000	58	32.6453628540039	32.2556915283203	31.9855613708496	31.9648876190186	32.1616172790527	31.7177562713623
	0.10914149005765	-0.0635970433553048	Cre06.g261400.t1.1	4	4	4	1.5	1.5	1.5	243.71	0	5.5009	93847000	9	NaN	24.0541591644287	23.9397506713867	24.199104309082	23.7488842010498	24.2336673736572
	0.639809599891688	-0.160249710083008	Cre06.g261450.t1.2	3	3	3	22.3	22.3	22.3	19.515	0	8.6295	5567000000	38	29.5215950012207	29.3989696502686	29.743408203125	29.6299266815186	29.8066120147705	29.7081832885742
	0.45492304623274	-0.408461252848305	Cre06.g261500.t1.2	4	4	4	19.1	19.1	19.1	35.463	0	58.01	459790000	15	25.3079280853271	26.3612518310547	25.8569278717041	26.1758460998535	25.8782768249512	26.6973686218262
	0.0516764454500644	0.0609893798828125	Cre06.g261650.t1.1	6	6	6	33	33	33	21.007	0	13.84	328060000	14	25.5130710601807	25.049015045166	26.0767364501953	24.9374179840088	25.8233757019043	25.6950607299805
	0.146033845406069	-0.0978889465332031	Cre06.g261700.t1.2	3	3	3	19.7	19.7	19.7	29.574	0	5.8385	264980000	6	25.5549087524414	25.1112384796143	NaN	25.4999046325684	25.3620204925537	NaN
	0.477668790417385	0.0398368835449219	Cre06.g261750.t1.2	10	10	10	17.2	17.2	17.2	71.132	0	58.626	745690000	26	26.8047657012939	26.8534088134766	26.8073482513428	26.8009471893311	26.7185573577881	26.8265075683594
	0.245472858905014	-0.0435225168863944	Cre06.g261800.t1.2	10	10	10	39.8	39.8	39.8	40.5	0	70.396	1487100000	44	27.7948265075684	27.7731647491455	27.7049713134766	27.8991985321045	27.825174331665	27.6791572570801
	0.337576487784706	0.175559997558594	Cre06.g262050.t1.2	6	6	6	26.5	26.5	26.5	41.211	0	17.029	531000000	13	26.3377819061279	26.0258464813232	26.6630229949951	26.0499706268311	26.38840675354	26.0615940093994
	0.287989023713805	0.0510482788085938	Cre06.g262100.t1.1	11	11	11	30.4	30.4	30.4	52.036	0	41.759	1405200000	39	27.4615459442139	27.4659099578857	27.581615447998	27.3636932373047	27.566089630127	27.4261436462402
	0.0817744537168287	0.0489120483398438	Cre06.g262300.t1.2	4	4	4	22.7	22.7	22.7	38.133	0	40.107	260650000	18	24.9363403320313	24.9311618804932	25.4748783111572	24.8496208190918	25.1332015991211	25.2128219604492
	0.053951433236674	0.0200208028157576	Cre06.g262700.t1.1	5	5	5	48.8	48.8	48.8	14.041	0	19.589	857180000	13	27.0431213378906	26.7505989074707	27.1810131072998	26.9427967071533	26.9743232727051	26.9975509643555
	1.32636435743419	-0.205959320068359	Cre06.g262850.t1.2	7	7	7	47.3	47.3	47.3	28.04	0	42.625	1062800000	25	27.2153968811035	27.1109809875488	27.2721309661865	27.3283443450928	27.5126190185547	27.3754234313965
	1.42127574466242	-0.478145599365234	Cre06.g262900.t1.2	4	3	3	10.2	8.5	8.5	56.561	0	29.122	446280000	12	25.8600101470947	25.6689853668213	25.886531829834	26.1699542999268	26.1167411804199	26.563268661499
	0.909822174586389	-0.283089001973469	Cre06.g263200.t1.1	2	2	2	15.5	15.5	15.5	21.273	0	10.291	87825000	7	23.7089347839355	23.7847652435303	NaN	24.2223606109619	23.8826904296875	23.9847660064697
	1.73011588170295	0.278535207112625	Cre06.g263250.t1.1	16	16	16	64.6	64.6	64.6	322.93	0	323.31	41569000000	156	32.7538223266602	32.5744323730469	32.7452507019043	32.3354339599609	32.4172210693359	32.4852447509766
+	2.9674199079652	1.30599530537923	Cre06.g263300.t1.2	5	5	5	22.2	22.2	22.2	25.536	0	18.351	772320000	18	27.0534133911133	27.3467178344727	27.4920539855957	25.8322658538818	26.0174808502197	26.1244525909424
	1.17972816021795	0.129217783610031	Cre12.g498600.t1.2;Cre06.g263450.t1.2;Cre06.g263450.t2.1	34	34	34	64.9	64.9	64.9	55.097	0	323.31	220590000000	698	34.8903923034668	34.9389457702637	34.7699851989746	34.7309532165527	34.7593078613281	34.7214088439941
	1.56565259917718	-0.733778635660808	Cre06.g264050.t1.2	4	4	4	20.7	20.7	20.7	26.721	0	24.228	268900000	12	24.7439632415771	24.6956176757813	25.2284660339355	25.3671970367432	25.6921615600586	25.8100242614746
	1.48461493319317	0.851992925008137	Cre06.g264200.t1.2	9	9	9	31.6	31.6	31.6	32.281	0	16.365	929070000	25	27.3524551391602	27.2865676879883	27.5618000030518	26.8754901885986	26.7180347442627	26.0513191223145
	1.23147936844107	-0.791302363077801	Cre06.g264300.t1.2	8	8	8	44	44	44	15.788	0	17.828	2661400000	42	28.17502784729	28.1691608428955	27.5846290588379	28.9738845825195	29.0198001861572	28.3090400695801
	0.940311842355333	-0.63072395324707	Cre06.g264350.t1.2	6	6	6	33.3	33.3	33.3	24.548	0	71.054	3129200000	31	28.8178443908691	28.5799617767334	28.0962238311768	29.2753982543945	29.4347381591797	28.6760654449463
	0.970148649939513	-0.300567626953125	Cre06.g264600.t1.2;Cre12.g504600.t1.2;Cre17.g714600.t1.2;Cre17.g714000.t1.2;Cre17.g713500.t1.2;Cre17.g711800.t1.2;Cre17.g710500.t1.2;Cre17.g709100.t1.2;Cre17.g708650.t1.2;Cre17.g708200.t1.2;Cre16.g650250.t1.2;Cre16.g649950.t1.2;Cre12.g506450.t1.2;Cre12.g506350.t1.2;Cre12.g505450.t1.2;Cre12.g504850.t1.2;Cre06.g276800.t1.2;Cre06.g268400.t1.2;Cre06.g265050.t1.2;Cre06.g265200.t1.2;Cre06.g265450.t1.2;…	8	8	8	58.3	58.3	58.3	11.457	0	37.4	67772000000	180	33.0491142272949	32.9511260986328	33.2218742370605	33.1617088317871	33.3790397644043	33.5830688476563
	0.693229936879492	-0.284123102823891	Cre17.g714650.t1.2;Cre17.g713950.t1.2;Cre06.g264650.t1.2;Cre17.g713550.t1.2;Cre17.g711850.t1.2;Cre17.g710550.t1.2;Cre17.g709050.t1.2;Cre17.g708700.t1.2;Cre17.g708150.t1.2;Cre16.g650300.t1.2;Cre16.g649900.t1.1;Cre16.g648500.t1.2;Cre13.g569950.t1.2;Cre12.g506500.t1.2;Cre12.g506300.t1.2;Cre12.g505500.t1.2;Cre12.g504800.t1.2;Cre12.g504650.t1.2;Cre06.g276850.t1.2;Cre06.g276600.t1.2;Cre06.g275750.t1.2;…	7	7	4	47.4	47.4	35.6	15.31	0	53.963	32720000000	48	32.3906402587891	31.9406280517578	31.9278659820557	32.1556625366211	32.456600189209	32.4992408752441
	0.971690728203248	1.06482887268066	Cre17.g714500.t1.2;Cre06.g273900.t1.2;Cre06.g264950.t1.2;Cre06.g265350.t1.2;Cre06.g266700.t1.2;Cre06.g268050.t1.2;Cre13.g591150.t1.2;Cre13.g590800.t1.2;Cre12.g506250.t1.2;Cre12.g505550.t1.2;Cre12.g504750.t1.2;Cre12.g504500.t1.2;Cre06.g274800.t1.2;Cre06.g271350.t1.2;Cre17.g713400.t1.2;Cre06.g268300.t1.2;Cre06.g275850.t1.2;Cre06.g276500.t1.2;Cre06.g276950.t1.2;Cre17.g714100.t1.2;Cre06.g274200.t1.2;…	3	2	2	47.3	40.3	40.3	13.628	0	83.939	1694900000	42	28.6790237426758	27.6714172363281	28.3586711883545	26.577299118042	26.9579257965088	27.9794006347656
	1.21490499967439	-0.355707804361977	Cre17.g710450.t1.2;Cre17.g709150.t1.2;Cre06.g275800.t1.2;Cre06.g274750.t1.2;Cre06.g274250.t1.2;Cre06.g273850.t1.2;Cre06.g268250.t1.2;Cre06.g268100.t1.2;Cre06.g266750.t1.2;Cre06.g265400.t1.2;Cre06.g264900.t1.1;Cre06.g264800.t1.2	9	9	3	47.7	47.7	11.1	16.573	0	72.652	65156000000	128	32.896053314209	32.8288078308105	33.1549987792969	33.1655311584473	33.2896690368652	33.4917831420898
	1.10702723597576	-0.758480072021484	Cre06.g265800.t1.2	12	12	12	53.8	53.8	53.8	21.907	0	35.653	4359800000	82	29.1283912658691	29.0170135498047	28.4250640869141	29.8398551940918	29.8645210266113	29.1415328979492
	0.8773295160796	-0.325508117675781	Cre06.g267100.t1.2	9	9	9	13.8	13.8	13.8	73.03	0	12.633	366360000	20	25.3209972381592	25.8373775482178	25.6824436187744	25.9514923095703	26.0715084075928	25.7943420410156
	0.167650686946475	-0.0720005035400391	Cre06.g267200.t1.2	2	2	2	30.6	30.6	30.6	13.447	0	10.896	213340000	14	24.8781127929688	25.0836715698242	24.9247894287109	24.8048400878906	24.9824619293213	25.3152732849121
	1.08447191874966	0.593167622884113	Cre06.g267350.t1.2	3	3	3	9.9	9.9	9.9	52.441	0	31.618	368530000	15	25.6998062133789	25.8391075134277	26.4904327392578	25.3140277862549	25.3567600250244	25.5790557861328
	1.62128774122202	0.923107782999672	Cre06.g267700.t1.2	4	4	4	8.2	8.2	8.2	76.526	0	15.177	195280000	10	24.9250621795654	25.0878429412842	25.6676330566406	24.0469341278076	24.3911972045898	24.4730834960938
	0.0724250050101572	0.0314935048421248	Cre06.g268200.t1.2	3	3	3	12	12	12	36.467	0	17.377	201330000	14	24.7057228088379	24.8190937042236	25.1894836425781	24.8197269439697	24.8405742645264	24.9595184326172
	0.0492886614517849	-0.0298175811767578	Cre06.g268450.t1.1	6	6	6	17.1	17.1	17.1	68.7	0	62.91	431900000	20	26.0261631011963	25.6794395446777	26.2073211669922	25.7248134613037	26.1262264251709	26.1513366699219
	0.191249865012914	0.117900848388672	Cre06.g268600.t1.2	4	4	4	25.5	25.5	25.5	26.538	0	43.979	1884700000	17	28.4694862365723	27.9908580780029	28.0163230895996	28.2763519287109	28.1540260314941	27.6925868988037
	0.66213804026786	-0.553195635477703	Cre06.g268700.t1.1	8	8	8	11.4	11.4	11.4	92.624	0	10.086	163060000	11	NaN	24.1206016540527	24.2354946136475	24.1879749298096	24.9477519989014	25.0580043792725
+	2.16456452939957	0.918708483378094	Cre06.g268750.t1.2	6	6	6	15.2	15.2	15.2	69.884	0	16.705	242560000	9	25.8705596923828	25.5173721313477	25.6067352294922	NaN	24.7277507781982	24.7646102905273
	0.531289754434778	-0.192461649576824	Cre06.g268800.t1.2;Cre13.g583935.t2.1;Cre14.g631500.t1.1;Cre13.g583935.t1.1	22	22	22	18.8	18.8	18.8	152.03	0	36.352	1206500000	63	27.5889949798584	27.4012107849121	27.1630783081055	27.3928031921387	27.5953407287598	27.742525100708
	0.448464693993821	-0.0625362396240234	Cre06.g269050.t1.2;Cre08.g370700.t1.2;REV__Cre06.g278900.t1.1	54	54	53	68.2	68.2	67.4	91.204	0	323.31	29434000000	337	32.0270957946777	31.9673633575439	32.1677017211914	32.1234931945801	32.0996437072754	32.1266326904297
	0.879432102510621	0.279195149739582	Cre06.g269450.t1.2	9	9	9	47.3	47.3	47.3	31.675	0	105.76	1283400000	40	27.8502521514893	27.8243236541748	27.4211750030518	27.4508895874023	27.4870014190674	27.3202743530273
+	2.30577573974918	0.792227427164711	Cre06.g269650.t1.2;Cre06.g269601.t1.1	7	7	7	27.8	27.8	27.8	34.289	0	13.884	1103900000	20	27.7068176269531	27.5388984680176	27.8134174346924	26.6797618865967	27.0794849395752	26.9232044219971
	1.43916871039552	0.242890675862629	Cre06.g269950.t1.2	48	48	48	78.1	78.1	78.1	90.23	0	323.31	15116000000	271	31.0815696716309	31.1009292602539	31.2919216156006	30.9233741760254	30.8411617279053	30.9812126159668
	0.0388048509387369	0.0148226420084647	Cre06.g270200.t1.1	7	7	7	16.6	16.6	16.6	55.942	0	12.14	400210000	14	25.9168186187744	25.8662033081055	25.9445400238037	25.9441814422607	25.6525859832764	26.0863265991211
	0.147977291388826	0.0678615570068359	Cre06.g270750.t1.1	7	7	7	11.2	11.2	11.2	90.946	0	76.761	471310000	27	26.1480045318604	25.863842010498	26.4390773773193	26.0781211853027	26.0163135528564	26.152904510498
	1.92538847329047	0.774804433186851	Cre06.g271700.t1.1	10	10	10	27.5	27.5	27.5	56.256	0	39.707	574840000	36	26.5567512512207	26.6486968994141	26.9811992645264	25.7298774719238	25.9867210388184	26.1456356048584
	1.651298371441	-0.355122248331707	Cre06.g272050.t1.2	27	27	27	59.7	59.7	59.7	66.649	0	169.9	11822000000	183	30.4959087371826	30.3138675689697	30.5160617828369	30.6900424957275	30.7620048522949	30.9391574859619
	0.0993765485768452	0.0872097015380859	Cre06.g272650.t1.2	11	11	11	68.3	68.3	68.3	25.921	0	191.47	18291000000	136	31.4698543548584	31.0730381011963	31.5846366882324	31.0263729095459	31.8364295959473	31.0030975341797
	0.392374415439883	0.106593449910481	Cre06.g272800.t1.2	9	9	9	48.1	48.1	48.1	23.895	0	94.261	17362000000	83	31.4878826141357	31.4457893371582	31.225212097168	31.1869506835938	31.4404525756836	31.2117004394531
	1.21604976155469	-0.820940653483074	Cre06.g272850.t1.2	8	8	8	37.4	37.4	37.4	25.901	0	19.779	4641200000	61	29.118350982666	29.1220111846924	28.4550514221191	29.9243659973145	29.9674682617188	29.2664012908936
	1.1215157937283	0.200649261474609	Cre06.g272900.t1.2	23	23	8	58.9	58.9	22.4	56.093	0	106.69	7147500000	100	30.2285995483398	30.1316089630127	30.0042362213135	29.8458042144775	30.0243263244629	29.8923664093018
	0.14330757663786	0.0398178100585938	Cre06.g272950.t1.1	10	10	10	56.9	56.9	56.9	17.579	0	76.374	18023000000	120	31.1971244812012	31.141752243042	30.8659973144531	31.0149822235107	31.0518703460693	31.0185680389404
	0.133282943180009	0.123594919840496	Cre06.g273000.t1.2	3	3	3	36.4	36.4	36.4	14.489	0	4.5172	325070000	7	25.7077770233154	25.4270725250244	25.6431465148926	25.7672157287598	25.8314685821533	24.8085269927979
	0.42686376407712	0.146501541137695	Cre06.g273050.t1.2	2	2	2	7.1	7.1	7.1	52.281	0	4.3438	148810000	5	24.9338207244873	24.7485771179199	NaN	NaN	24.7846660614014	24.6047286987305
	0.674813834582552	-0.135682741800945	Cre06.g273250.t1.2	6	6	6	16.9	16.9	16.9	51.245	0	14.485	193240000	11	NaN	25.0181407928467	25.0477256774902	25.0433921813965	25.1961040496826	25.2663516998291
	2.19970397971156	0.471153259277344	Cre06.g273300.t1.2	28	28	28	45.3	45.3	45.3	79.404	0	116.12	4954300000	113	29.4447441101074	29.456600189209	29.7151889801025	29.0663032531738	29.0973300933838	29.0394401550293
	0.656407410261426	-0.145530700683594	Cre06.g273413.t1.1	8	8	8	12.3	12.3	12.3	93.885	0	46.459	610420000	30	26.4400444030762	26.5933475494385	26.3049392700195	26.5272064208984	26.7030582427979	26.5446586608887
	0.909105580363301	-0.380531946818035	Cre06.g273450.t1.1	6	6	6	19.7	19.7	19.7	41.494	0	11.062	382800000	16	25.7633953094482	25.3337116241455	25.800329208374	25.9437789916992	25.8387470245361	26.2565059661865
	0.146292581419006	0.0601377487182617	Cre06.g273500.t2.1;Cre06.g273500.t1.2	6	6	6	18.9	18.9	18.9	49.023	0	15.368	524880000	14	NaN	26.6641082763672	26.9146766662598	NaN	26.7971153259277	26.6613941192627
	1.08113034234219	-0.341950734456383	Cre06.g273600.t1.2	2	2	2	19.8	19.8	19.8	19.51	0	25.093	3833200000	20	28.9601383209229	29.2164154052734	28.7634773254395	29.3142356872559	29.4470520019531	29.2045955657959
	0.0775695083635524	-0.0669441223144531	Cre06.g273700.t1.2	14	14	14	41.9	41.9	41.9	43.155	0	185.42	5623700000	74	29.8408317565918	29.8486576080322	29.2571220397949	29.9976577758789	29.8948249816895	29.2549610137939
	0.571946456937872	-0.105829238891602	Cre06.g273750.t1.1	9	9	9	31.8	31.8	31.8	48.146	0	41.079	1025000000	29	27.1580772399902	27.2565593719482	27.1012935638428	27.1438465118408	27.318380355835	27.3711910247803
	0.10349898445787	-0.0567245483398438	Cre06.g274650.t1.1	8	8	8	12.7	12.7	12.7	67.992	0	11.387	618980000	18	26.5641574859619	26.5257148742676	26.1166229248047	26.6378231048584	26.546028137207	26.1928176879883
	0.208783856676423	-0.115737915039063	Cre06.g274700.t1.1	6	6	6	20.8	20.8	20.8	44.123	0	39.842	171920000	23	24.9084358215332	24.6656284332275	24.2802963256836	24.832483291626	24.8593692779541	24.5097217559814
	0.698391444629546	0.147172927856445	Cre06.g275100.t1.2	14	14	14	25.4	25.4	25.4	53.639	0	260.78	9947200000	94	30.5532550811768	30.4247226715088	30.5983257293701	30.2385425567627	30.3779277801514	30.5183143615723
	0.853093834421694	0.150983810424805	Cre06.g275650.t1.2	13	13	13	28.9	28.9	28.9	54.995	0	31.829	1368000000	29	27.7552547454834	27.6226844787598	27.8750801086426	27.6247062683105	27.5252952575684	27.6500663757324
	1.33430024851025	-0.656717300415039	Cre06.g275900.t1.2	4	4	4	18.5	18.5	18.5	24.692	0	17.306	2701900000	26	28.2738647460938	28.5030937194824	27.7803783416748	28.8062419891357	28.7132892608643	29.0079574584961
	0.520709262358479	-0.335463205973308	Cre06.g276900.t1.2;Cre06.g276550.t1.2	8	2	2	47.7	11.1	11.1	16.615	0	53.985	930150000	33	27.015739440918	26.4679794311523	27.1839504241943	26.9110221862793	27.5438480377197	27.2191886901855
	0.465799973998478	0.272407849629719	Cre06.g277050.t1.1	4	4	4	5.6	5.6	5.6	96.686	0	5.0013	149310000	9	NaN	24.5192928314209	24.9456558227539	24.3068161010742	24.3310127258301	24.7423706054688
	0.608160305466179	0.157279968261719	Cre06.g278086.t1.1	3	3	3	43.6	43.6	43.6	12.486	0	10.306	480000000	13	26.2736968994141	26.3813438415527	26.0331974029541	26.0837917327881	25.9742794036865	26.1583271026611
	0.181492212574535	-0.199544906616211	Cre06.g278094.t1.1;Cre03.g157000.t1.1;Cre09.g390750.t1.1	2	1	1	2.2	1.2	1.2	85.002	0.0072727	1.476	85269000	7	NaN	23.3273162841797	23.9196166992188	24.0740642547607	23.5719585418701	NaN
	0.733401136417082	0.333784103393555	Cre06.g278097.t1.1	4	4	4	13.9	13.9	13.9	39.22	0	8.4681	442340000	10	26.1786804199219	25.830623626709	26.4850063323975	25.6547718048096	25.9173202514648	25.9208660125732
	0.603105087074924	-0.194700241088867	Cre06.g278098.t1.1	4	4	4	6.5	6.5	6.5	82.188	0	7.3635	146820000	11	24.4373321533203	24.4871387481689	24.0466842651367	24.5074253082275	24.5906944274902	24.4571361541748
	0.219113166648228	0.0996837615966797	Cre06.g278116.t1.1	3	3	3	10.8	10.8	10.8	49.113	0	4.7652	218720000	10	25.1928730010986	24.9182987213135	25.1109600067139	24.9496231079102	24.7149200439453	25.2585372924805
	0.567087057647417	-0.126562118530273	Cre06.g278125.t1.1	34	34	34	34.2	34.2	34.2	139.21	0	199.6	4269800000	126	29.2805843353271	29.2069244384766	29.0816211700439	29.2066917419434	29.2691688537598	29.4729557037354
	0.207031910202505	0.0646603902180978	Cre06.g278126.t1.1	6	6	6	6.7	6.7	6.7	125.77	0	12.938	146740000	17	24.3845596313477	24.3055648803711	24.6772899627686	24.4661273956299	24.3189315795898	24.3883743286133
	0.184626882093285	0.032440185546875	Cre06.g278135.t1.1	7	7	7	19.7	19.7	19.7	25.873	0	11.261	5850500000	37	29.8179512023926	29.8726596832275	29.6563205718994	29.7196674346924	29.7531509399414	29.7767925262451
	0.641523816408133	-0.281262079874676	Cre06.g278142.t1.1	2	2	2	4	4	4	57.049	0	5.4188	65946000	11	NaN	23.0535297393799	23.4374599456787	23.7100925445557	23.4556331634521	23.4145450592041
+	2.92805173003786	1.18237177530924	Cre06.g278148.t1.1	8	8	8	45.9	45.9	45.9	39.383	0	189.82	1517200000	34	28.1526718139648	28.4473075866699	28.0801982879639	26.8710308074951	27.0941619873047	27.1678695678711
+	3.24434260562509	1.22076034545898	Cre06.g278157.t1.1	4	4	4	10.8	10.8	10.8	43.358	0	9.8739	207040000	10	25.202657699585	25.3432312011719	25.5415592193604	24.280366897583	24.0322093963623	24.1125907897949
	0.155658416205358	-0.206347147623699	Cre06.g278162.t1.1	7	7	7	18.3	18.3	18.3	47.117	0	50.58	1279300000	30	27.1549911499023	27.7018699645996	27.4584197998047	27.5402297973633	26.8877410888672	28.5063514709473
	0.0263628370064404	-0.0316359202067069	Cre06.g278163.t1.1	17	17	17	58.9	58.9	58.9	49.017	0	236.16	5699500000	110	29.3451328277588	29.0970287322998	30.28515625	29.4318523406982	29.4311752319336	29.9591979980469
	1.9700558379816	0.422444025675453	Cre06.g278169.t1.1	6	6	6	17.8	17.8	17.8	52.683	0	23.238	153570000	15	24.7527179718018	24.654088973999	24.730655670166	24.4024314880371	24.3527240753174	24.1149749755859
	0.160018965782419	0.0918553670247384	Cre06.g278172.t1.1	4	4	4	19.2	19.2	19.2	24.916	0	12.268	172050000	15	24.4768581390381	24.5681934356689	25.0443935394287	24.4989318847656	24.4625129699707	24.8524341583252
	0.749476520106403	-0.171148935953777	Cre06.g278183.t1.1	3	3	3	9.5	9.5	9.5	60.201	0	11.523	118130000	6	24.3572292327881	24.1787357330322	NaN	24.5499248504639	24.3819217681885	24.3855476379395
	1.38541378276233	-0.207551956176758	Cre06.g278185.t1.1	23	23	10	61.1	61.1	29.5	52.724	0	144.99	8786500000	111	30.2439975738525	30.2203197479248	30.0260429382324	30.3896675109863	30.3519496917725	30.3713989257813
	1.38629543457285	0.387159665425617	Cre06.g278195.t1.1	2	2	2	23.1	23.1	23.1	14.081	0	10.524	115020000	4	24.4024314880371	NaN	24.4455013275146	23.9330997467041	24.2078418731689	23.9694786071777
	0.363533316924623	-0.131753921508789	Cre06.g278203.t1.1	4	4	4	4.6	4.6	4.6	118.5	0	5.4235	167690000	9	24.8380260467529	24.3947334289551	24.5486316680908	24.8642921447754	24.5963935852051	24.7159671783447
	2.29634857733365	-0.155771891276043	Cre06.g278210.t1.1	25	25	25	57.7	57.7	57.7	64.56	0	289.05	12898000000	166	30.6012516021729	30.6105213165283	30.5734405517578	30.7597846984863	30.7027282714844	30.7900161743164
	0.0532912725600009	0.047080357869465	Cre06.g278213.t1.1	11	11	11	65	65	65	27.781	0	200.16	13380000000	98	30.9585762023926	30.365571975708	31.2774181365967	30.662971496582	31.1109809875488	30.686372756958
	0.0557272490596389	0.0242093404134103	Cre06.g278221.t1.1	14	14	14	20.1	20.1	20.1	99.613	0	43.496	759170000	33	26.9313430786133	26.978364944458	26.5350456237793	26.8501930236816	26.8352088928223	26.6867237091064
	0.229119597916012	0.0952943166097029	Cre06.g278222.t1.1	19	19	19	73.3	73.3	73.3	35.144	0	264.38	20270000000	155	31.6597023010254	31.6582546234131	31.3843250274658	31.5616989135742	31.6475315093994	31.2071685791016
	1.0065230466279	0.137119928995766	Cre06.g278225.t1.1	16	16	16	24.1	24.1	24.1	99.876	0	39.306	681280000	44	26.7938957214355	26.7490634918213	26.6582641601563	26.6051254272461	26.5061855316162	26.6785526275635
	0.294921518816713	0.0660419464111328	Cre06.g278236.t1.1	3	3	3	14.3	14.3	14.3	29.462	0	14.859	223970000	12	24.9854183197021	25.1103229522705	25.1700878143311	24.9491348266602	24.9507369995117	25.1678314208984
	0.0179406516486765	-0.00719197591145715	Cre06.g278239.t2.1;Cre06.g278239.t1.1	10	10	10	27.9	27.9	27.9	32.705	0	25.583	1833300000	39	27.9721870422363	27.8586349487305	28.2954406738281	28.0178642272949	28.0313892364502	28.0985851287842
	2.37138893995952	-0.303897857666016	Cre06.g278254.t1.1	2	2	2	4	4	4	71.37	0	13.464	85335000	10	NaN	23.6877384185791	23.6324520111084	23.9708824157715	24.0038452148438	23.9172515869141
	1.8331746805586	-0.622117360432945	Cre06.g278255.t1.1	37	37	37	45.3	45.3	45.3	106.99	0	286.21	8869300000	180	30.2033824920654	30.0257778167725	29.8165168762207	30.7295551300049	30.7484722137451	30.4340019226074
	1.88638746278677	0.425513585408527	Cre06.g278256.t1.1	8	8	8	35.5	35.5	35.5	36.998	0	53.737	842030000	23	27.1233673095703	27.1485080718994	27.1833820343018	26.535758972168	26.7799415588379	26.86301612854
	1.53931050459401	0.600289344787598	Cre06.g278261.t1.1	2	2	2	7.7	7.7	7.7	37.726	0	5.966	25391000	6	22.7689056396484	22.6420059204102	NaN	22.022388458252	NaN	22.1879444122314
	0.519792605411193	-0.0633198420206718	Cre06.g278500.t1.1	3	3	3	7.2	7.2	7.2	45.941	0	4.462	59518000	8	NaN	23.3535327911377	23.2451477050781	23.3889007568359	23.3146514892578	23.384428024292
	0.563880690681792	-0.172533671061199	Cre06.g278750.t1.2	11	11	11	43.3	43.3	43.3	31.386	0	63.447	2957700000	45	28.8228054046631	28.7410144805908	28.3910827636719	28.8383693695068	28.8684425354004	28.7656917572021
	0.347342597892283	-0.13005542755127	Cre06.g278800.t1.2	2	2	2	6.7	6.7	6.7	28.449	0	3.0166	581640000	7	26.4599208831787	26.337646484375	NaN	26.6066780090332	26.310583114624	26.6692562103271
	0.269852104660161	0.0674689610799142	Cre06.g279000.t1.2	3	3	3	15.3	15.3	15.3	24.784	0	9.3231	311260000	13	25.3934898376465	25.5992050170898	25.4828071594238	NaN	25.3447570800781	25.5039730072021
	1.50932843820292	0.267150243123371	Cre06.g279150.t1.2	24	24	24	54.5	54.5	54.5	60.267	0	98.787	3745400000	113	29.0417385101318	29.072883605957	29.1364326477051	28.7307529449463	28.9700756072998	28.7487754821777
	0.696230681763682	-0.174070358276367	Cre06.g279250.t1.2	4	4	4	38.4	38.4	38.4	19.734	0	22.727	346220000	19	25.704984664917	25.534631729126	25.5256099700928	25.5860042572021	25.7774353027344	25.9239978790283
	0.94233407014301	0.395441691080727	Cre06.g279400.t1.2	6	6	6	15.9	15.9	15.9	64.207	0	30.214	1261900000	21	27.580249786377	27.4961757659912	27.9966354370117	27.0687637329102	27.3369655609131	27.4810066223145
	0.319652060992894	-0.174947420756023	Cre06.g279500.t1.1	2	2	2	8.6	8.6	8.6	32.512	0	17.706	61656000	5	NaN	23.2367210388184	23.3185176849365	23.4876308441162	23.148458480835	23.7216110229492
	1.54657048070881	0.145097096761067	Cre06.g279750.t1.2	6	6	6	20.1	20.1	20.1	42.576	0	7.0767	294850000	12	25.5254306793213	25.5569267272949	25.4586067199707	25.3542060852051	25.3215827941895	25.4298839569092
	1.40381065468007	-0.408375422159832	Cre06.g279850.t1.2	7	7	7	39.9	39.9	39.9	28.967	0	47.557	671200000	18	26.4341697692871	26.20334815979	26.5473518371582	26.7922840118408	26.6529407501221	26.964771270752
	1.44597673500322	0.367469151814781	Cre06.g280050.t1.2	10	10	10	5.9	5.9	5.9	197.02	0	19.932	606980000	26	26.5484409332275	26.5331611633301	26.8819198608398	26.2354412078857	26.2813053131104	26.344367980957
	0.276259034373649	0.092683156331379	Cre06.g280850.t1.1	4	4	4	23.2	23.2	23.2	31.508	0	30.339	523580000	15	26.0932941436768	26.0716304779053	26.3852996826172	NaN	26.0833263397217	26.098123550415
	0	-0.28472391764323	Cre06.g280900.t1.1;Cre06.g280900.t3.1;Cre06.g280900.t2.1	5	5	5	32.2	32.2	32.2	28.015	0	17.798	176210000	5	NaN	24.9112739562988	NaN	25.2127113342285	25.1936626434326	25.181619644165
	0.138581001170857	0.0519975026448556	Cre06.g280950.t1.2;Cre10.g426292.t1.1	20	20	20	35.8	35.8	35.8	78.235	0	212.7	2675800000	81	28.5109596252441	28.4621696472168	28.6787548065186	28.3498859405518	28.4049911499023	28.7410144805908
	1.10214107115838	0.28809102376302	Cre06.g281150.t1.2	2	2	2	4.9	4.9	4.9	35.566	0.0005872	2.5157	315980000	10	25.5118942260742	25.6137199401855	25.9034805297852	25.3930969238281	25.4493160247803	25.3224086761475
+	2.60966499613686	0.602116266886394	Cre06.g281350.t1.2	7	7	7	10.4	10.4	10.4	112.28	0	33.937	335470000	19	25.8081092834473	25.9696750640869	25.9666423797607	25.3710594177246	25.1717300415039	25.3952884674072
	2.66029758680993	-0.480784098307293	Cre06.g282000.t1.1;Cre06.g282000.t2.1	36	36	36	39.5	39.5	39.5	137.7	0	170.07	5384500000	132	29.4442100524902	29.4203720092773	29.3330020904541	29.8754463195801	29.9856300354004	29.7788600921631
	0.0599810973813738	-0.0516141255696603	Cre06.g282200.t1.2	5	5	5	32.6	32.6	32.6	26.044	0	33.512	320660000	18	25.3447570800781	24.9832019805908	25.8206520080566	25.2981357574463	25.2261524200439	25.7791652679443
	0.412779270474945	0.10143216451009	Cre06.g282500.t1.2	9	9	9	57.8	57.8	57.8	16.399	0	56.91	10636000000	94	30.5519714355469	30.5920104980469	30.2749767303467	30.314733505249	30.4226207733154	30.3773078918457
+	4.28954210236565	8.07607905069987	Cre06.g282800.t1.2	18	18	18	63.1	63.1	63.1	45.748	0	323.31	9455000000	98	31.4228706359863	31.4626083374023	30.7186546325684	23.0010299682617	22.5619277954102	23.8129386901855
	0.747278396873372	-0.330384254455566	Cre06.g282900.t1.2	4	4	4	13.1	13.1	13.1	37.718	0	4.3464	132850000	7	24.2601184844971	24.0760231018066	NaN	24.3808002471924	24.3439445495605	24.7706203460693
	0.521836718686101	0.411174774169922	Cre06.g283050.t1.2	10	10	10	64.9	64.9	64.9	23.9	0	134	13890000000	61	31.5455417633057	30.5769577026367	31.252368927002	30.5836067199707	31.0954704284668	30.4622669219971
	0.380395125161756	-0.232685724894207	Cre06.g283150.t1.2	4	4	4	23.2	23.2	23.2	27.379	0	8.2037	133670000	5	NaN	24.1556854248047	24.7276992797852	24.4797592163086	24.7786636352539	24.7647113800049
	0.634562899715452	-0.288813908894856	Cre06.g283200.t1.2	3	3	3	13.4	13.4	13.4	37.233	0	12.6	147440000	4	24.1442165374756	24.4712238311768	24.6547985076904	NaN	24.6932792663574	24.7311744689941
	0.146908781382416	-0.0839125315348319	Cre06.g283400.t1.2	3	3	3	6.7	6.7	6.7	71.333	0	6.7556	230390000	7	24.8792343139648	24.881664276123	25.3940467834473	24.954158782959	25.0753288269043	25.3771953582764
	0.638223265022444	-0.316494623819988	Cre06.g283500.t1.1	11	11	11	4.5	4.5	4.5	308.43	0	22.778	121350000	19	23.7920341491699	23.876708984375	24.3152046203613	24.2640609741211	24.0708751678467	24.5984954833984
	0	0.247592290242512	Cre06.g283634.t2.1;Cre06.g283634.t1.1	3	3	3	2.8	2.8	2.8	198.11	0	4.8903	115120000	3	24.1640758514404	24.393424987793	24.5101451873779	NaN	24.1082897186279	NaN
	1.8654619241393	-0.543142954508465	Cre06.g283800.t1.2	10	10	10	12.3	12.3	12.3	101.1	0	28.034	338520000	25	25.4413909912109	25.2290534973145	25.4257278442383	25.7912902832031	26.1275272369385	25.8067836761475
	0.755622318474963	-0.440861384073894	Cre06.g283950.t1.2;Cre06.g284200.t1.2	13	2	0	83.5	15	0	27.105	0	167.37	3676600000	54	28.1835708618164	27.7956924438477	27.8860549926758	28.0156860351563	28.8432292938232	28.328987121582
	0.730122892220776	-0.137818654378258	Cre06.g284550.t1.2	16	16	16	25.5	25.5	25.5	112.02	0	237.2	1560400000	75	27.705696105957	27.5924205780029	27.8871021270752	27.8529930114746	27.8587532043457	27.8869285583496
	1.67839297064369	-1.13100878397623	Cre06.g284600.t1.2	2	2	2	34.2	34.2	34.2	12.421	0	10.418	372880000	20	25.0614700317383	25.0538692474365	24.4800052642822	26.1900501251221	26.2759704589844	25.5223503112793
	0.388528717579872	0.1824951171875	Cre06.g284700.t1.2	5	5	5	11	11	11	57.036	0	10.64	227640000	11	25.0992870330811	25.4072704315186	25.0278301239014	25.2519454956055	25.0337219238281	24.7012348175049
	0.179804364880677	-0.0355669657389335	Cre06.g284750.t1.2	19	19	19	40.6	40.6	40.6	62.784	0	81.306	2389600000	44	28.5486316680908	28.5478610992432	28.3439273834229	28.5784873962402	28.494535446167	28.4740982055664
	1.92030326429251	-0.389067331949867	Cre06.g284900.t2.1;Cre06.g284900.t1.2	10	10	10	49.5	49.5	49.5	22.678	0	27.82	4126300000	81	29.0805797576904	28.9264602661133	28.9094772338867	29.2661323547363	29.3184432983398	29.4991436004639
	0.215946068124696	-0.0444602966308594	Cre06.g285250.t1.2	14	14	0	85.4	85.4	0	26.96	0	323.31	167620000000	468	34.5052146911621	34.6252746582031	34.3556709289551	34.5047416687012	34.5499534606934	34.5648460388184
	1.06108801970759	-0.369382222493488	Cre06.g285401.t1.1	8	8	8	45.5	45.5	45.5	17.857	0	83.087	8449800000	75	30.0002117156982	29.9328365325928	30.3568897247314	30.4017181396484	30.339262008667	30.6571044921875
	0.105600846333665	-0.0470555623372384	Cre06.g286000.t1.2	4	4	4	9.1	9.1	9.1	62.958	0	10.669	149190000	15	24.494909286499	24.6067066192627	24.2645626068115	24.2529907226563	24.6095848083496	24.6447696685791
	1.4345764772627	-0.338747660319012	Cre06.g286250.t1.2	9	9	9	40.3	40.3	40.3	32.083	0	51.087	935250000	29	27.0064601898193	27.0426006317139	26.7366027832031	27.2825965881348	27.3493366241455	27.1699733734131
	0.460626012562722	0.314855575561523	Cre06.g286300.t1.2;Cre06.g286350.t1.2	5	5	5	13.9	13.9	13.9	61.898	0	7.7934	149900000	12	24.454252243042	24.2621994018555	25.0398426055908	24.092004776001	24.0889358520508	24.630786895752
	0.358471030135725	0.228640238444008	Cre06.g287250.t1.2	4	3	3	5.1	4.3	4.3	88.085	0	6.807	120590000	9	24.3444862365723	23.9901447296143	24.3904762268066	23.6053504943848	24.0190315246582	24.4148044586182
	0.22013505254013	0.12203089396159	Cre06.g288500.t1.2	5	5	5	17.1	17.1	17.1	41.779	0	11.821	833280000	19	26.7669868469238	26.836051940918	27.0317058563232	26.3563232421875	26.9208202362061	26.9915084838867
	0.204871175324501	-0.111960728963215	Cre06.g288700.t1.2	27	27	27	29.4	29.4	29.4	118.87	0	90.296	3613500000	89	29.2107620239258	29.2040824890137	28.6199588775635	29.206714630127	29.1979331970215	28.9660377502441
	0.101310825252255	0.0326976776123047	Cre06.g289550.t1.2	6	6	6	45.9	45.9	45.9	15.48	0	12.904	6182700000	53	29.8212394714355	29.9232330322266	29.5519161224365	29.7409839630127	29.7876510620117	29.6696605682373
	0.288889481467522	0.208779970804851	Cre06.g289850.t1.1	5	5	5	11.7	11.7	11.7	86.227	0	12.293	251750000	8	25.1149368286133	25.1573066711426	25.7884540557861	25.1882781982422	NaN	25.1012935638428
	0.217311933470139	0.0865217844645194	Cre06.g290100.t1.2	3	3	3	16.4	16.4	16.4	25.626	0	11.371	361520000	14	25.81467628479	25.6386795043945	25.9240875244141	25.5538539886475	25.597843170166	25.9661808013916
	0.18776221500726	-0.0856781005859375	Cre06.g290950.t1.2	11	11	11	58.5	58.5	58.5	21.638	0	59.664	12191000000	70	30.9166984558105	30.9869194030762	30.4660663604736	30.9964466094971	30.7946701049805	30.8356018066406
+	3.44994052818771	-0.650352478027344	Cre06.g291700.t1.2	6	6	6	19	19	19	56.784	0	10.293	234260000	15	24.8413410186768	24.8282279968262	24.6801376342773	25.3836040496826	25.4473628997803	25.4697971343994
	1.5539045777596	-0.435704231262207	Cre06.g292100.t1.2	2	2	2	4.2	4.2	4.2	59.106	0	4.7214	76525000	7	23.6010494232178	NaN	23.4873847961426	24.0279140472412	NaN	23.9319286346436
	0.893190012082968	-0.364731788635254	Cre06.g292400.t1.1	3	3	3	13.6	13.6	13.6	34.497	0	6.1128	132490000	5	NaN	24.2126731872559	24.4933223724365	24.9112739562988	24.7050895690918	24.5368251800537
	0	0.0514723459879569	Cre06.g292500.t3.1;Cre06.g292500.t2.1;Cre06.g292500.t1.2	2	2	2	9.8	9.8	9.8	26.251	0	3.8973	66311000	7	23.6643810272217	NaN	NaN	23.6264495849609	23.3463802337646	23.8658962249756
	1.54214337648009	-0.634503682454429	Cre06.g292550.t1.2	10	10	10	37.5	37.5	37.5	34.848	0	37.71	774000000	25	26.3881454467773	26.6560821533203	26.1203842163086	27.1570167541504	27.1060943603516	26.8050117492676
	0.521866776154658	0.627201080322266	Cre06.g293051.t1.1	3	3	3	4.2	4.2	4.2	85.017	0	3.6881	279070000	6	26.3852500915527	25.4501342773438	24.7225494384766	25.327112197876	24.6857604980469	24.6634578704834
	0.400839473498923	0.158943176269531	Cre06.g293150.t1.2	13	13	13	40.6	40.6	40.6	38.903	0	42.281	2405000000	44	28.572681427002	28.3559875488281	28.703125	28.1264247894287	28.45383644104	28.5747032165527
	2.03135101268243	0.435358047485352	Cre06.g293582.t1.1	15	15	15	41.3	41.3	41.3	52.454	0	71.102	1590400000	53	28.0370578765869	28.0644016265869	28.1165924072266	27.7902336120605	27.6418933868408	27.479850769043
	0.557317138581353	-0.093596140543621	Cre06.g293850.t1.2	11	11	11	49.8	49.8	49.8	31.168	0	58.057	2526300000	42	28.5112247467041	28.4730911254883	28.5872421264648	28.5365657806396	28.5665245056152	28.7492561340332
	1.29515742117096	-0.29030481974284	Cre06.g293950.t1.2	20	20	20	55.5	55.5	55.5	53.445	0	92.687	5915700000	101	29.6354026794434	29.5867767333984	29.3365612030029	29.7111892700195	29.8689136505127	29.849552154541
	2.32123137505792	0.394993464152019	Cre06.g294450.t1.1	9	9	9	27.1	27.1	27.1	40.202	0	22.181	1054300000	35	27.3941116333008	27.3504333496094	27.4991436004639	27.0298118591309	26.9215030670166	27.1073932647705
	0.750646729700758	-0.282812118530273	Cre06.g294650.t1.2	20	20	20	55	55	55	46.06	0	124.54	8286500000	101	30.1584625244141	30.1491622924805	29.6970710754395	30.3689041137695	30.3643188476563	30.119909286499
	0.22586897360454	-0.134106953938801	Cre06.g294750.t1.2	3	3	3	11.7	11.7	11.7	41.448	0	6.6022	793410000	13	26.9433555603027	26.9185485839844	26.5304546356201	27.2658863067627	26.9201393127441	26.6086540222168
	0.188632176591089	-0.137015024820965	Cre06.g294950.t1.1	14	14	14	57.2	57.2	57.2	39.247	0	242.74	20324000000	120	31.4775466918945	31.6505298614502	30.7664337158203	31.5154037475586	31.4794750213623	31.310676574707
	1.31585289887184	-0.439838409423828	Cre06.g295400.t1.2	14	14	14	56	56	56	34.368	0	51.526	1361100000	49	27.5639095306396	27.5312576293945	27.0809097290039	27.8512668609619	27.8031044006348	27.8412208557129
	0.386401302878205	-0.171515146891277	Cre06.g295450.t1.2	15	15	15	47.8	47.8	47.8	44.744	0	164.07	2870700000	70	28.7660388946533	28.693883895874	28.2392253875732	28.8154335021973	28.8360233306885	28.5622367858887
	0.0332596967146852	-0.0119584401448591	Cre06.g296250.t1.1	6	6	6	11.4	11.4	11.4	67.762	0	12.914	294220000	22	25.4748477935791	25.4317970275879	25.3683967590332	25.6464729309082	25.4240627288818	25.2403812408447
	0.701517847299928	0.0952599843343123	Cre06.g296400.t1.2	4	4	4	15.9	15.9	15.9	45.379	0	14.044	219160000	12	24.9719352722168	25.1553382873535	25.0850505828857	25.0319995880127	24.9707508087158	24.9237937927246
	0.401064054819709	0.158359527587891	Cre06.g296500.t1.2	6	6	6	14.6	14.6	14.6	64.955	0	73.776	318780000	22	25.5353736877441	25.4430999755859	25.9063510894775	25.2964210510254	25.5904369354248	25.5228881835938
	1.62282535242233	-0.227394104003906	Cre06.g296600.t1.2	7	7	7	37.7	37.7	37.7	22.924	0	56.541	1096100000	29	27.1534461975098	27.2505187988281	27.1424827575684	27.5146522521973	27.3346652984619	27.3793125152588
	0.0213761931492336	-0.0250215530395508	Cre06.g296700.t1.2	4	4	4	11.1	11.1	11.1	63.731	0	10.673	144450000	12	24.7041397094727	24.5443935394287	NaN	24.2901058197021	NaN	25.0084705352783
	1.32368333646811	0.460345586140949	Cre06.g296983.t1.1	11	11	11	20.4	20.4	20.4	78.984	0	41.469	360180000	24	25.9998741149902	25.676025390625	26.1364517211914	25.3013134002686	25.5445995330811	25.5854015350342
	0.842422059327353	0.30149714152018	Cre06.g297750.t1.2	9	9	9	19.7	19.7	19.7	61.591	0	21.196	502750000	29	26.2907199859619	26.1680221557617	26.5718421936035	25.8525524139404	26.0226974487305	26.2508430480957
	0.102642234785739	-0.0731252034505196	Cre06.g298300.t1.1	2	2	2	1.9	1.9	1.9	149.6	0	4.9081	73304000	6	23.60964012146	23.4148044586182	NaN	23.7765560150146	23.7657737731934	23.2137126922607
	0.514790902588904	-0.157878239949547	Cre06.g298350.t1.2	15	15	15	45.6	45.6	45.6	47.242	0	72.192	3096400000	59	28.8380374908447	28.7466316223145	28.464937210083	28.8907871246338	28.9371089935303	28.6953449249268
	0.0236788834296182	-0.00529416402180871	Cre06.g298650.t1.2	25	25	23	69	69	66.8	52.861	0	323.31	22760000000	192	31.655143737793	31.7402515411377	31.5004272460938	31.6731624603271	31.6510848999023	31.5874576568604
	0.485861433084686	-0.783304214477539	Cre06.g299000.t1.2	5	5	5	35.2	35.2	35.2	19.484	0	51.224	355800000	15	25.1398124694824	25.9216613769531	24.4338989257813	26.8935394287109	25.9783210754395	24.973424911499
	1.70462196208643	-0.514776229858398	Cre06.g299650.t1.2	7	7	7	38.5	38.5	38.5	31.179	0	37.993	1328900000	21	27.2125244140625	27.3429107666016	27.3327045440674	28.0707111358643	27.6647872924805	27.6969699859619
	0.417907777174161	0.120471954345703	Cre06.g300550.t1.2	12	12	12	18.4	18.4	18.4	105.68	0	97.18	1208700000	38	27.56565284729	27.389196395874	27.6142826080322	27.2141017913818	27.5642738342285	27.4293403625488
	0.032297287482836	0.0213127136230469	Cre06.g300700.t1.1	10	10	10	50.2	50.2	50.2	28.868	0	63.66	4274900000	63	29.1480712890625	29.585470199585	29.0356693267822	29.5258750915527	29.1192417144775	29.0601558685303
	0.855666966308954	0.164642969767254	Cre06.g300750.t1.1	16	16	16	12.2	12.2	12.2	201.2	0	30.017	717530000	37	26.7993412017822	26.799711227417	26.8913383483887	26.575569152832	26.5874919891357	26.8334007263184
	0.48811205025468	-0.210789998372395	Cre06.g302700.t1.1	10	10	10	25.3	25.3	25.3	57.373	0	20.78	553200000	11	26.3125743865967	26.5165157318115	25.9366989135742	26.6274223327637	26.3893928527832	26.3813438415527
	0.32990187110608	-0.174317677815758	Cre06.g302850.t1.2	5	5	5	8.9	8.9	8.9	97.105	0	9.0843	74969000	14	23.1318683624268	23.2234077453613	23.7271270751953	23.3295078277588	23.7246322631836	23.5512161254883
	1.1432005066835	0.191174189249676	Cre06.g303300.t1.2	9	9	9	29.1	29.1	29.1	42.282	0	29.109	829510000	34	27.0999908447266	27.0716304779053	26.9854393005371	26.7338905334473	26.8715000152588	26.9781475067139
	0.13908319178701	0.139548301696777	Cre06.g303700.t1.2	3	3	3	28.9	28.9	28.9	12.779	0	4.6871	245540000	7	25.5676422119141	25.3711261749268	NaN	25.648998260498	24.7822685241699	25.5582408905029
	0.798193855819715	0.386175791422527	Cre06.g304100.t1.2	5	5	5	11.7	11.7	11.7	54.254	0	18.383	188270000	11	24.7558784484863	24.7204113006592	25.3374252319336	24.3933582305908	24.5256385803223	24.7361907958984
	1.26836661826378	0.51488431294759	Cre06.g304300.t1.2	7	7	7	42.4	42.4	42.4	27.004	0	14.981	725820000	24	26.6048431396484	27.0954704284668	26.7825679779053	26.3079452514648	26.0981025695801	26.5321807861328
	0.0465637962375984	-0.0421276092529297	Cre06.g304350.t1.2	4	4	4	41.2	41.2	41.2	17.255	0	70.406	1717300000	21	28.0163230895996	27.6151237487793	28.0989360809326	27.4123191833496	28.2656631469727	28.178783416748
	1.5090924990727	0.529636383056641	Cre06.g304500.t1.2	11	11	11	34.9	34.9	34.9	40.406	0	21.33	810090000	26	27.06640625	26.8190937042236	27.2789688110352	26.3843784332275	26.4899730682373	26.701208114624
	0.859595109730804	-0.303324699401855	Cre06.g304550.t1.1	2	2	2	1.4	1.4	1.4	167.42	0.0032043	1.6939	34623000	4	22.2398414611816	NaN	22.2081241607666	22.7526264190674	22.3624954223633	22.4668006896973
	0.566600939199071	0.402471542358398	Cre06.g304800.t1.2	4	4	4	5.2	5.2	5.2	97.567	0	22.147	11806000000	15	31.0886631011963	30.3177547454834	31.2785263061523	30.2907695770264	30.4963855743408	30.6903743743896
	0.0751458957573338	-0.0886758168538435	Cre06.g306300.t1.2	22	22	22	60	60	60	45.465	0	56.398	8262500000	102	30.3706722259521	30.4715995788574	29.5072975158691	30.571813583374	30.3880252838135	29.6557579040527
	1.00980357183734	1.2650203704834	Cre06.g306400.t1.2	4	4	4	15.4	15.4	15.4	45.95	0	20.292	208270000	9	24.6122875213623	25.367696762085	26.0366172790527	NaN	24.1119556427002	24.035737991333
	0.268782317397846	0.0966428120930978	Cre06.g306601.t1.1	18	18	18	41.5	41.5	41.5	66.568	0	52.381	1936600000	67	27.9503803253174	27.9634494781494	28.3600540161133	28.0965766906738	27.9528255462646	27.9345531463623
	0	0.672778447469074	Cre06.g306650.t2.1;Cre06.g306650.t1.1	2	2	2	3.2	3.2	3.2	53.594	0.00085788	2.268	59815000	4	23.6616649627686	23.5537967681885	23.8817577362061	NaN	NaN	23.026294708252
	1.22854261121705	0.288493474324547	Cre06.g306800.t1.2	4	4	4	28.8	28.8	28.8	23.611	0	15.971	140810000	9	24.6815853118896	24.4347267150879	24.5215110778809	24.3135433197021	24.0935363769531	24.3652629852295
	0.0545673082098507	0.0168317159016915	Cre06.g306850.t1.2	15	15	15	39.3	39.3	39.3	56.207	0	102.08	1533100000	53	27.8987941741943	27.6841163635254	27.9386520385742	27.7201232910156	27.7909164428711	27.9600276947021
	1.46012606431464	-0.491322199503582	Cre06.g307250.t1.2	8	8	8	9.6	9.6	9.6	134.07	0	20.782	178200000	19	24.5580081939697	24.259973526001	24.6560001373291	24.8259010314941	24.9504699707031	25.1715774536133
	0.157371727538668	0.14940897623698	Cre06.g307450.t1.2	10	10	10	19.1	19.1	19.1	90.213	0	69.19	449920000	13	26.1191577911377	25.7155742645264	26.5753517150879	NaN	25.8084049224854	26.166166305542
	0.445058059377546	-0.655795415242512	Cre06.g307500.t1.1	16	16	16	53	53	53	47.652	0	124.71	2022600000	60	28.2522792816162	28.1839504241943	26.6371326446533	28.7736358642578	28.6152648925781	27.6518478393555
	0.379347607655359	-0.23028564453125	Cre06.g307600.t1.2	2	2	2	7.2	7.2	7.2	33.402	0	3.2203	118940000	4	24.3480033874512	24.0720195770264	24.3583698272705	NaN	24.7763557434082	24.2031440734863
	1.78699116215535	0.18237622578939	Cre06.g308250.t1.2	13	13	13	53.3	53.3	53.3	29.483	0	105.61	21449000000	170	31.6097278594971	31.6093330383301	31.4940013885498	31.3503704071045	31.4348983764648	31.3806648254395
	1.32073632048515	-0.160165786743164	Cre06.g308350.t1.2	5	5	5	22.5	22.5	22.5	35.338	0	16.637	369660000	21	25.6142253875732	25.7939701080322	25.6804046630859	25.8745517730713	25.8813133239746	25.813232421875
	0.453342264047968	-0.154263814290367	Cre06.g308450.t1.2	5	5	5	20.8	20.8	20.8	51.493	0	15.531	293230000	7	25.5413227081299	25.3653621673584	25.2047863006592	25.5907802581787	25.6730899810791	25.3103923797607
	1.74566364496397	-0.677735646565754	Cre06.g308500.t1.2	18	18	18	59.9	59.9	59.9	49.527	0	178.16	9822400000	118	29.8182411193848	29.9693908691406	30.2829494476318	30.6699142456055	30.529899597168	30.9039745330811
	0.0431600130784876	0.0120073954264299	Cre06.g308850.t1.2	9	9	9	59.7	59.7	59.7	26.465	0	44.81	1815700000	44	28.034646987915	28.0951671600342	27.8211631774902	27.9348335266113	27.9174671173096	28.0626544952393
	0.0515285938411155	-0.024564107259117	Cre06.g308900.t1.2	5	5	5	15.5	15.5	15.5	56.182	0	13.695	446590000	18	26.0147819519043	26.1350440979004	26.0240306854248	26.0038890838623	25.8544807434082	26.3891792297363
	0.0917684075326327	-0.0877628326416016	Cre06.g308950.t1.2	6	6	6	35.4	35.4	35.4	22.369	0	27.13	3264900000	38	28.6420650482178	28.6912231445313	29.2007427215576	28.6593532562256	28.6251602172852	29.5128059387207
	1.88183015243869	0.385737101236977	Cre06.g309100.t1.2	29	28	28	62.7	61.1	61.1	60.466	0	283.75	7461700000	146	30.1509799957275	30.168420791626	30.3026924133301	29.817554473877	29.6903419494629	29.9569854736328
	1.30334317673422	0.346396764119465	Cre06.g310000.t1.2	5	5	5	6.4	6.4	6.4	109.2	0	14.004	229280000	17	25.2079906463623	25.1416454315186	25.4276790618896	24.7600479125977	24.9076118469238	25.0704650878906
	0.133296371727727	-0.0681257247924805	Cre06.g310100.t1.2	3	3	3	4.1	4.1	4.1	108.37	0	17.544	110400000	10	NaN	24.0773277282715	24.3755722045898	24.2014999389648	24.3876514434814	NaN
	0.443503696606731	0.100367228190102	Cre06.g310750.t1.2	37	37	37	55.8	55.8	55.8	98.528	0	323.31	6909500000	184	29.9922637939453	29.974048614502	30.0317058563232	29.810998916626	29.7957401275635	30.0901775360107
	0.854954452732803	0.91425895690918	Cre06.g310950.t1.2	15	15	15	40.7	40.7	40.7	58.426	0	50.777	1869600000	49	27.928409576416	27.7919731140137	29.1830272674561	27.1403388977051	27.1824359893799	27.8378582000732
	0.126884345782673	-0.0356725056966134	Cre06.g311900.t1.2	6	6	6	35.4	35.4	35.4	23.142	0	16.39	1219300000	26	26.8915710449219	26.9204807281494	27.0532054901123	27.0534133911133	26.8128662109375	27.1059951782227
	0.115757301178558	0.0293760299682617	Cre07.g313122.t1.1	4	4	4	5	5	5	112.88	0	8.0021	200260000	11	NaN	24.8536720275879	25.0697689056396	24.8708419799805	24.9517593383789	24.9744319915771
	0.553751475841315	0.742233912150063	Cre07.g313250.t1.2;Cre16.g648700.t2.1;Cre16.g648700.t1.1	10	10	10	18	18	18	69.388	0	39.921	749520000	23	26.4501972198486	26.4370155334473	27.8263854980469	25.8592758178711	25.7210636138916	26.9065570831299
	0.962922496956201	-0.213016510009766	Cre07.g313450.t1.2	3	3	3	10.8	10.8	10.8	48.675	0	11.503	275370000	16	25.2793407440186	25.0827369689941	25.2529201507568	25.3896217346191	25.5743560791016	25.2900695800781
	0.794467358090917	0.496606190999348	Cre07.g313500.t1.2	7	7	7	4.3	4.3	4.3	290.14	0	34.646	110280000	6	NaN	24.2041149139404	24.6902980804443	23.8593692779541	23.7440662384033	24.2483654022217
	0.616297799310656	-0.401866277058918	Cre07.g313700.t1.1	10	10	10	25.4	25.4	25.4	60.638	0	21.938	988010000	26	27.0613670349121	27.2155838012695	26.6342258453369	27.6794929504395	27.528205871582	26.9090766906738
	0.644525279167133	-0.389928181966148	Cre07.g314150.t1.2	12	12	12	27.3	27.3	27.3	63.411	0	43.133	1342600000	40	27.6111888885498	27.5515689849854	26.8751392364502	27.8365345001221	27.9074172973633	27.4637298583984
	1.07805672072187	-0.130232493082683	Cre07.g314550.t1.2	4	4	4	13.7	13.7	13.7	32.755	0	10.571	177300000	10	24.5911502838135	24.6905651092529	24.7686538696289	24.8617382049561	24.7949619293213	24.784366607666
	1.20671911838247	0.326793670654297	Cre07.g314650.t1.2	7	7	7	22.4	22.4	22.4	45.115	0	19.478	225000000	18	25.3025703430176	25.1477127075195	24.9721984863281	24.8659915924072	24.9267826080322	24.6493263244629
	0.327979172281547	0.150461832682293	Cre07.g314900.t1.1	6	6	6	10.7	10.7	10.7	80.39	0	11.996	320310000	17	25.6584548950195	25.1743621826172	25.7462730407715	25.4759311676025	25.2590045928955	25.3927688598633
	0.32787111713218	-0.581626892089844	Cre07.g315050.t2.1;Cre07.g315050.t1.1	6	6	6	31.9	31.9	31.9	35.299	0	29.853	578970000	20	25.6161346435547	25.2139339447021	26.9470386505127	25.7372226715088	26.3181552886963	27.466609954834
	0.183006829269666	0.0659128824869768	Cre07.g315150.t1.2	3	3	3	37.9	37.9	37.9	18.17	0	12.325	254100000	10	25.0426006317139	24.8824100494385	24.8505744934082	24.8049392700195	25.0955104827881	24.677396774292
	0.167047683497735	-0.0726585388183594	Cre07.g315700.t1.2	6	6	6	37.7	37.7	37.7	25.48	0	37.661	614190000	34	26.5443935394287	26.4464797973633	26.2666549682617	26.7270240783691	26.5134773254395	26.2350025177002
	0.344498436899411	0.0267314910888672	Cre07.g315750.t1.2	5	5	5	27.3	27.3	27.3	26.94	0	26.707	887840000	42	26.9776020050049	26.939884185791	27.0162715911865	26.9526042938232	26.9099922180176	26.990966796875
	1.10490723882636	0.455869038899742	Cre07.g316000.t1.2	8	8	8	95.9	95.9	95.9	13.697	0	110.04	3751100000	58	29.2060165405273	29.3186588287354	28.8783874511719	28.5273475646973	28.5455417633057	28.9625663757324
	0	1.1575616200765	Cre07.g317150.t1.2	3	3	3	11.8	11.8	11.8	38.447	0	12.442	132120000	12	25.5362339019775	NaN	NaN	24.1912937164307	24.559175491333	24.3855476379395
	0.210202934958205	0.0905297597249337	Cre07.g318350.t1.2	13	13	13	25.3	25.3	25.3	72.615	0	39.349	736770000	38	26.9078178405762	26.6749210357666	26.8112735748291	26.4937801361084	26.6256122589111	27.0030307769775
	1.11785222603653	-0.148289998372398	Cre07.g318450.t1.2	3	3	3	47.8	47.8	47.8	9.4587	0	63.262	1652500000	16	27.9315128326416	27.7663555145264	27.7570991516113	28.0021190643311	27.9820156097412	27.9157028198242
	2.37432554762145	-0.619917551676433	Cre07.g318750.t1.2	15	15	15	64.9	64.9	64.9	39.391	0	154.09	6748400000	106	29.544750213623	29.3692588806152	29.5770473480225	30.0824584960938	29.9922637939453	30.276086807251
	0.452411208905353	0.182565689086914	Cre07.g319100.t1.1	6	6	6	24.5	24.5	24.5	41.191	0	75.044	492180000	21	26.1263656616211	26.1560535430908	26.5303802490234	25.99267578125	25.9543571472168	26.3180694580078
	1.19465342599039	-0.44439697265625	Cre07.g319300.t1.1;Cre07.g319340.t1.1	32	32	32	25	25	25	165.87	0	162.94	2531800000	91	28.1765975952148	28.0473918914795	28.5184078216553	28.570837020874	28.6057262420654	28.8990249633789
	0.334504130812793	-0.057639439900715	Cre07.g319950.t1.2	3	3	3	17.1	17.1	17.1	26.478	0	32.276	287700000	16	25.4706649780273	25.2667083740234	25.3924751281738	25.3889980316162	25.4018135070801	25.5119552612305
	1.05729335209824	-0.410904566446941	Cre07.g320950.t1.2	5	5	5	28.6	28.6	28.6	26.852	0	52.448	394150000	15	25.4378395080566	25.8326530456543	25.7346668243408	26.1111392974854	25.8245658874512	26.3021678924561
+	3.78841429578037	-1.81668090820313	Cre07.g321400.t1.1	38	38	38	30.6	30.6	30.6	199.24	0	323.31	10145000000	185	29.3521175384521	29.4531497955322	29.2358741760254	31.0337409973145	31.0614318847656	31.3960113525391
	0	-4.87274487813314	Cre07.g321800.t1.2	12	12	12	69.6	69.6	69.6	24.873	0	73.613	3514700000	44	NaN	24.8722057342529	NaN	30.074951171875	30.5488529205322	28.611047744751
	0.271574561080171	0.0709667205810547	Cre07.g322176.t1.1	7	7	7	8.2	8.2	8.2	113.51	0	19.545	224780000	14	25.19873046875	25.0570545196533	25.0016574859619	25.0097522735596	24.8672637939453	25.1675262451172
	0	0.846886952718098	Cre07.g323600.t1.1	2	2	2	13.2	13.2	13.2	21.03	0	62.994	608480000	8	NaN	NaN	26.9755249023438	26.0551929473877	25.2471714019775	27.0835494995117
	0.375360970679156	0.240211486816406	Cre07.g324000.t1.2	7	7	7	6	6	6	188.15	0	16.333	201690000	11	25.0282096862793	24.5679607391357	25.3455009460449	24.7038764953613	24.5091190338135	25.0080413818359
	0.139107386689301	0.0667673746744768	Cre07.g324200.t1.2	11	11	11	22.5	22.5	22.5	75.78	0	51.298	784240000	33	26.6233825683594	26.5377597808838	27.0265426635742	26.705696105957	26.4827156066895	26.7989711761475
	0.0674413935076481	-0.0197715759277344	Cre07.g324550.t1.1	3	3	3	12.4	12.4	12.4	45.606	0	13.325	291910000	8	25.6159381866455	25.4226207733154	25.3699283599854	NaN	25.4533729553223	25.5251617431641
	0.403223231319683	0.108642578125	Cre07.g324600.t1.2	2	2	2	10.5	10.5	10.5	17.242	0.00085349	2.2273	361870000	7	25.6989841461182	25.6869373321533	26.0159721374512	25.6558094024658	25.6526126861572	25.7675437927246
	1.10687826435294	-0.154398600260418	Cre07.g325400.t1.2	17	17	17	53.8	53.8	53.8	42.811	0	124.04	6000600000	95	29.7072124481201	29.8024272918701	29.6100273132324	29.9215297698975	29.8606796264648	29.8006534576416
	1.78846590636629	-0.495566685994465	Cre07.g325450.t1.1	4	4	4	13.8	13.8	13.8	68.564	0	12.058	193870000	14	24.5527420043945	24.25954246521	24.6554546356201	25.0021305084229	24.9140148162842	25.038293838501
	0.583472815100212	-1.28450647989909	Cre07.g325500.t1.1	22	22	22	17.7	17.7	17.7	154.27	0	50.29	896750000	45	26.7288417816162	26.7338905334473	24.4669990539551	27.8245658874512	27.9516048431396	26.007080078125
	0.663497658010122	-0.371712684631348	Cre07.g325600.t1.1	2	2	2	16.8	16.8	16.8	17.246	0	5.263	57632000	7	23.2549381256104	23.1368675231934	22.9569702148438	NaN	23.7706203460693	23.205322265625
	0.265799823163471	0.0624783833821603	Cre07.g325722.t3.1;Cre07.g325722.t2.1;Cre07.g325722.t1.1	3	3	3	10.3	10.3	10.3	45.86	0	9.3452	138400000	11	24.3565578460693	24.5694103240967	24.3174819946289	24.2958602905273	24.3045215606689	24.4556331634521
	1.23675037304264	-0.419487635294598	Cre07.g325734.t1.1	7	5	5	51.9	36.4	36.4	18.054	0	13.646	2561700000	23	28.5503578186035	28.4204540252686	28.0982837677002	28.7870903015137	28.9180641174316	28.6224040985107
	0.270213240239527	-0.0265585581461565	Cre07.g325736.t1.1	25	25	25	52.8	52.8	52.8	56.209	0	141.78	14978000000	135	31.1262645721436	31.0453758239746	31.1536998748779	31.1691970825195	31.0934562683105	31.1423625946045
	0.0477066315042305	-0.0332304636637346	Cre07.g325746.t1.1	3	3	3	44.9	44.9	44.9	7.8172	0	13.495	3041300000	14	28.8831443786621	29.1286373138428	28.3805103302002	28.9294815063477	28.9155883789063	28.6469135284424
	0.173851039584726	-0.0960534413655587	Cre07.g325748.t1.1	6	6	6	8.1	8.1	8.1	149.18	0	15.081	193800000	12	25.1262474060059	24.5231285095215	24.733606338501	25.1146183013916	24.7797164916992	24.7768077850342
	0.511021277222478	0.215784708658855	Cre07.g325762.t1.1	7	7	7	9.9	9.9	9.9	94.722	0	14.395	294220000	18	25.4750652313232	25.5055179595947	25.6136932373047	24.9973564147949	25.6211185455322	25.3284473419189
	0.458364901995301	0.278524398803711	Cre07.g326050.t1.1	5	5	5	3.8	3.8	3.8	211.36	0	15.746	1342800000	7	NaN	27.6410655975342	28.3011226654053	27.6624126434326	27.6462268829346	27.7690696716309
	0.582979524654909	-0.184376398722332	Cre07.g326100.t2.1;Cre07.g326100.t1.2	8	8	8	39.9	39.9	39.9	42.913	0	87.703	400730000	23	25.6572551727295	25.73073387146	26.0188617706299	25.8223552703857	26.1227359771729	26.0148887634277
	1.23553523363939	1.16367944081624	Cre07.g326250.t1.1	2	2	2	8.1	8.1	8.1	25.483	0.0002956	2.6053	126640000	4	NaN	24.3376293182373	25.3784866333008	23.6843166351318	23.657527923584	23.7412910461426
	0.289173372001658	0.205611546834312	Cre07.g326450.t1.1	5	5	5	11.6	11.6	11.6	67.541	0	8.6662	174410000	5	24.7773094177246	24.3011741638184	25.2094039916992	24.7885551452637	24.4074325561523	24.4750652313232
	0.809908088552313	0.105762481689453	Cre07.g326800.t1.1	7	7	7	16.8	16.8	16.8	56.509	0	13.079	447650000	12	26.0656871795654	26.0934162139893	26.199010848999	25.929515838623	26.0292434692383	26.082067489624
	1.35151077991631	-0.43351936340332	Cre07.g326950.t1.1	7	7	7	43.8	43.8	43.8	24.729	0	22.749	608550000	30	26.4275512695313	25.9685764312744	26.2925815582275	26.5659008026123	26.6429252624512	26.7804412841797
	0.0350943688725521	0.0232130686442069	Cre07.g327350.t1.2	3	3	3	24.2	24.2	24.2	19.806	0	26.777	578910000	18	26.4861736297607	26.5981826782227	26.0438938140869	26.3863697052002	26.5880641937256	26.0841770172119
	0.19999042996811	-0.0634746551513672	Cre07.g327400.t1.1	11	11	11	53.9	53.9	53.9	32.141	0	65.652	2054100000	61	28.0725002288818	28.1603393554688	28.2787475585938	28.2326526641846	28.0499897003174	28.4193687438965
	1.46087521641241	0.313936233520508	Cre07.g328150.t2.1;Cre07.g328150.t1.1	8	8	8	24.9	24.9	24.9	48.524	0	22.575	840320000	29	27.0284423828125	27.1317310333252	27.1002902984619	26.5954818725586	26.8029193878174	26.9202537536621
	1.15390027913246	-0.223586400349934	Cre07.g328200.t1.2	8	8	8	32.6	32.6	32.6	33.102	0	45.575	2188400000	36	28.1775970458984	28.1630783081055	28.3992958068848	28.4237823486328	28.4175586700439	28.5693893432617
	0.591142667301403	0.291713396708172	Cre07.g328400.t1.2	3	3	3	9.8	9.8	9.8	48.31	0	18.042	205970000	9	NaN	25.0450611114502	25.5561370849609	24.8775043487549	25.0673084259033	25.081844329834
	0.382732748308442	-0.0891850789388045	Cre07.g328900.t1.2	12	12	12	24.8	24.8	24.8	53.984	0	24.437	1468200000	31	27.9014434814453	27.7340202331543	27.574125289917	27.7985382080078	27.8010082244873	27.8775978088379
	0.5447208643915	0.15938663482666	Cre07.g329300.t1.2	3	3	3	7.7	7.7	7.7	53.14	0	6.6897	64697000	5	NaN	23.7224445343018	23.937328338623	23.695405960083	NaN	23.6455936431885
	1.19712300093669	0.249505996704102	Cre07.g329700.t1.2	14	14	14	42.9	42.9	42.9	49.305	0	147.61	1930700000	41	28.16259765625	28.2682991027832	28.388744354248	27.9372501373291	27.9650459289551	28.1688270568848
	0.108719117835819	0.0221042633056641	Cre07.g330100.t1.2	7	7	7	11.1	11.1	11.1	82.127	0	15.633	328680000	19	25.7335815429688	25.5082111358643	25.5514507293701	25.5263557434082	25.5918922424316	25.6086826324463
	0.645576926685688	-0.219301859537762	Cre07.g330200.t1.2	9	9	9	43.1	43.1	43.1	29.545	0	23.649	1619800000	35	28.0338592529297	27.8184852600098	27.5304393768311	27.9450874328613	28.1054458618164	27.9901561737061
	0.265632686062389	-0.157869338989258	Cre07.g330250.t1.2	5	5	5	50.8	50.8	50.8	14.151	0	111.56	13939000000	78	31.3102436065674	30.525053024292	30.7914142608643	30.9213180541992	31.1045589447021	31.07444190979
	0.058477550745323	0.0152861277262346	Cre07.g330300.t1.2	8	8	8	24.2	24.2	24.2	47.672	0	25.356	1127600000	25	27.2264652252197	27.4533252716064	27.3748435974121	27.3350067138672	27.2306842803955	27.4430847167969
	0.63512021167804	0.31554349263509	Cre07.g330750.t1.1	6	6	6	9.5	9.5	9.5	95.319	0	23.089	376440000	18	25.6951389312744	26.2806510925293	25.7978343963623	25.4388561248779	25.5178833007813	25.8702545166016
	1.84670149683481	-0.242415746053059	Cre07.g331500.t1.1	9	9	9	29.6	29.6	29.6	46.857	0	69.907	1668500000	47	27.7710247039795	27.6691875457764	27.6361637115479	27.9609661102295	27.9903182983398	27.8523387908936
	0.158473692657843	-0.0853583017985002	Cre07.g331550.t1.2	18	18	18	59	59	59	44.129	0	323.31	13647000000	134	30.4407501220703	30.5455417633057	30.8403358459473	30.547290802002	30.5162487030029	31.0191631317139
	0.561068093650968	-0.194314638773601	Cre07.g331750.t1.2	2	2	2	19	19	19	13.868	0	9.0558	192540000	8	NaN	25.0483913421631	24.9074745178223	25.3813610076904	25.0899047851563	25.0454769134521
	0.0855305694305668	0.0268688201904297	Cre07.g331900.t1.2	8	8	8	55	55	55	17.119	0	72.886	12675000000	80	30.7086601257324	30.8419857025146	30.4960994720459	30.7225685119629	30.5634727478027	30.6800975799561
	1.41736281696733	-0.552309672037758	Cre07.g332300.t1.2;Cre07.g333252.t1.1	26	26	26	28.4	28.4	28.4	124.09	0	147.94	3652700000	88	28.6305160522461	28.6282920837402	29.1004161834717	29.2831707000732	29.2165088653564	29.5164737701416
	0.809205612635096	0.172883351643883	Cre07.g332450.t1.2	10	10	10	43.4	43.4	43.4	38.224	0	30.863	1459400000	34	27.693452835083	27.8172645568848	27.9161586761475	27.5731143951416	27.5497341156006	27.7853775024414
	0.142717006061223	0.0553404490153007	Cre07.g332500.t1.2	4	4	4	6.3	6.3	6.3	81.601	0	8.6668	170970000	13	24.5857181549072	24.7057762145996	24.7999095916748	24.4372062683105	24.6058597564697	24.8823165893555
	1.76390468343624	-0.299144109090168	Cre07.g332800.t1.2;Cre12.g520000.t1.1	5	5	5	4.2	4.2	4.2	149.35	0	6.1545	172530000	10	24.5464553833008	24.4472045898438	24.6533794403076	24.9022388458252	24.7530746459961	24.8891582489014
	0.172749247446902	0.439462979634602	Cre07.g332950.t1.2	9	9	9	35.5	35.5	35.5	31.184	0	19.469	227140000	11	NaN	24.0529155731201	26.3976898193359	24.6960430145264	24.3746452331543	25.2868309020996
	1.24249084929846	1.04682922363281	Cre07.g333150.t1.2	8	8	8	42.1	42.1	42.1	27.122	0	165.99	838370000	20	26.9322452545166	26.5585765838623	27.8602352142334	26.2258033752441	25.9456558227539	26.0391101837158
	0.62257788742279	0.235380172729492	Cre07.g333950.t1.2	10	10	10	24.4	24.4	24.4	68.868	0	33.142	461450000	31	26.073205947876	26.0461654663086	26.5441417694092	25.9423484802246	25.9244728088379	26.0905513763428
	0.646125289395511	0.230488459269207	Cre07.g334100.t1.1	11	11	11	9.5	9.5	9.5	163.87	0	23.982	502420000	21	26.4109935760498	26.0700759887695	26.2950019836426	25.8002300262451	26.2364635467529	26.0479125976563
	1.10436071739092	0.66580136617025	Cre07.g334900.t1.1	10	10	10	11.7	11.7	11.7	129	0	46.878	579720000	26	26.3170680999756	26.398717880249	27.2009754180908	25.9324703216553	26.0290946960449	25.9577922821045
	0.206952096773891	-0.416220982869465	Cre07.g335200.t1.1	6	6	6	16.5	16.5	16.5	74.288	0	13.353	259050000	12	NaN	24.5112915039063	25.7482452392578	25.1872959136963	24.9811553955078	26.4695167541504
	0.609419986854102	-0.345894495646156	Cre07.g335300.t1.2	9	9	9	33.3	33.3	33.3	48.667	0	57.21	1018100000	28	27.1479263305664	27.2603340148926	26.5643157958984	27.4611549377441	27.4823913574219	27.0667133331299
	1.6538184988453	-0.631231943766274	Cre07.g335400.t1.1	17	17	17	33.5	33.5	33.5	69.838	0	41.474	2590200000	54	28.3857860565186	28.2087631225586	28.0428600311279	28.9588394165039	29.0129451751709	28.5593204498291
	0.730289920848474	-0.441880544026692	Cre07.g335700.t1.2	3	3	3	17.4	17.4	17.4	17.398	0	5.798	185650000	10	24.2021713256836	25.0539932250977	24.249885559082	24.9049510955811	24.9784965515137	24.9482440948486
	0.261812535354221	0.0779940287272147	Cre07.g336200.t1.1	18	18	18	17.5	17.5	17.5	147.99	0	55.584	1020000000	43	27.2746200561523	27.2123394012451	27.2992897033691	27.1563415527344	26.9986267089844	27.3972988128662
	0.240787957254904	0.148366292317707	Cre07.g336950.t1.1	35	33	33	52.9	50.8	50.8	98.295	0	323.31	24191000000	204	31.630880355835	31.5735759735107	32.199146270752	31.5221557617188	31.5068244934082	31.9295234680176
	1.58896680212114	0.168742815653484	Cre07.g337300.t1.1	4	4	4	3.5	3.5	3.5	134.77	0	3.7864	138920000	8	NaN	24.655345916748	24.5589427947998	24.4095687866211	24.4605140686035	24.4451217651367
	0.219095973420773	-0.092262903849285	Cre07.g337650.t1.2	15	15	15	48.2	48.2	48.2	43.71	0	95.524	3325000000	69	28.6251945495605	28.640308380127	28.8738784790039	28.6649913787842	28.6599655151367	29.0912132263184
	0.0490092404482947	0.0161692301432304	Cre07.g338050.t1.2	14	14	14	48.4	48.4	48.4	39.728	0	70.165	9880700000	68	30.5028476715088	30.4786567687988	30.6243591308594	30.4656772613525	30.3721256256104	30.7195529937744
+	2.15878829434434	1.80151430765788	Cre07.g338451.t1.1	6	6	6	21.3	21.3	21.3	42.32	0	32.691	440560000	19	26.8303813934326	26.7300071716309	26.3104782104492	25.3475971221924	24.8590393066406	24.2596874237061
	0.129561327173249	0.0728034973144531	Cre07.g339050.t1.2	10	10	10	43.6	43.6	43.6	33.261	0	76.208	1210900000	49	27.3163089752197	27.3067817687988	27.8498363494873	27.311206817627	27.3213939666748	27.6219158172607
	0.338141821976929	-0.201810201009117	Cre07.g339150.t1.1	36	36	29	74.4	74.4	60.1	61.737	0	323.31	19903000000	234	31.5439300537109	31.5261726379395	31.0811882019043	31.815128326416	31.7430629730225	31.1985301971436
	0.157271836500569	0.0391483306884766	Cre07.g339250.t1.2	6	6	6	26.6	26.6	26.6	41.707	0	14.251	417830000	15	26.1453819274902	25.8703956604004	25.9178428649902	25.9459018707275	26.0017852783203	25.8684883117676
	0.0677134735596526	0.0397109985351563	Cre07.g339350.t1.1	4	4	4	12.7	12.7	12.7	45.916	0	9.9122	114850000	6	NaN	24.1425037384033	24.633394241333	24.2444515228271	24.3368129730225	24.4634494781494
	0.979278346795476	0.299306869506836	Cre07.g339700.t1.2	9	9	9	50	50	50	31.061	0	59.491	1840300000	46	28.2473068237305	28.1754093170166	28.0169086456299	27.9484329223633	27.9965801239014	27.5966911315918
	0.297961167524166	-0.114570617675781	Cre07.g339750.t2.1;Cre07.g339750.t1.2	6	6	6	16.4	16.4	16.4	54.433	0	19.489	304890000	18	25.7129020690918	25.2023220062256	25.3189659118652	25.5564880371094	25.4828701019287	25.5385437011719
	0.247349909816782	0.115771293640137	Cre07.g340050.t1.1	6	6	6	10.5	10.5	10.5	85.612	0	16.306	252220000	9	25.1770648956299	25.3860740661621	25.6579914093018	NaN	25.3027782440186	25.2797660827637
	0	-0.24735387166341	Cre07.g340150.t2.1;Cre07.g340150.t3.1;Cre07.g340150.t1.2	2	2	2	8.1	8.1	8.1	36.133	0	2.8277	216550000	7	NaN	24.8822708129883	NaN	25.0346050262451	25.2749061584473	25.0793628692627
	1.65290612121575	-0.266225814819336	Cre07.g340200.t1.1	13	13	13	40.5	40.5	40.5	36.072	0	147.29	8906100000	108	29.916841506958	29.812162399292	29.8632507324219	30.2055969238281	29.9968509674072	30.1884841918945
	0.324144923734952	0.084381103515625	Cre07.g340350.t1.1	28	28	28	61.4	61.4	61.4	63.161	0	161.65	19098000000	176	31.4695148468018	31.3810787200928	31.640739440918	31.3837070465088	31.2998561859131	31.5546264648438
	0	0.0206712086995431	Cre07.g340650.t1.2	1	1	1	11.2	11.2	11.2	21.398	0	8.0832	86689000	4	NaN	24.1467037200928	NaN	24.1559944152832	24.3959102630615	23.826192855835
	0.301509881443632	0.126380920410156	Cre07.g341550.t1.2	5	5	5	21.4	21.4	21.4	23.009	0	9.0508	694690000	11	26.6374092102051	26.5334434509277	26.1125316619873	26.2070789337158	26.2921962738037	26.4049663543701
	2.52281964001856	-0.595844268798828	Cre07.g341850.t1.2	8	8	8	8.6	8.6	8.6	100.07	0	13.219	366400000	28	25.4217224121094	25.5499839782715	25.2984848022461	26.1161460876465	26.0243263244629	25.9172515869141
	0.604486635133829	0.784334818522137	Cre07.g342250.t1.2	6	6	6	43.4	43.4	43.4	16.3	0	13.102	386120000	12	25.4302349090576	25.285737991333	27.0970783233643	25.1615409851074	25.1260890960693	25.1724166870117
	0.281905479141497	-0.0715516408284529	Cre07.g342350.t1.2	10	10	10	19.2	19.2	19.2	89.223	0	42.701	794240000	40	26.9088478088379	26.741626739502	26.8886699676514	26.7479114532471	26.966423034668	27.0394649505615
	0.423681208923945	0.124469757080078	Cre07.g342800.t1.1	6	6	6	19.8	19.8	19.8	41.263	0	6.4164	293620000	8	25.4327526092529	25.3988151550293	25.6328125	25.2124881744385	25.5576572418213	25.3208255767822
	1.07138970443573	0.152730305989586	Cre07.g342920.t1.2	6	6	6	20.4	20.4	20.4	54.714	0	26.822	472370000	19	26.0965557098389	26.0720195770264	26.259973526001	25.945276260376	25.9735336303711	26.0515480041504
+	2.68243520792863	0.744561513264973	Cre07.g343700.t1.2;Cre07.g343433.t1.1	11	11	11	34.2	34.2	34.2	47.558	0	47.791	5655400000	71	29.8785762786865	29.9387359619141	30.1053714752197	29.1131935119629	29.1930046081543	29.3828010559082
	1.71281737939024	-0.252978642781574	Cre07.g343850.t1.2	7	7	7	20.9	20.9	20.9	51.966	0	26.604	297860000	21	25.3284816741943	25.2773914337158	25.4618892669678	25.5460720062256	25.677396774292	25.6032295227051
	0.388725109231924	0.0569718678792341	Cre07.g344050.t1.1	6	6	6	5.8	5.8	5.8	147.92	0	27.919	253350000	13	25.2440528869629	25.2692089080811	25.3529262542725	25.3007907867432	25.2652435302734	25.1292381286621
	0.378767130966706	0.142628351847332	Cre07.g344350.t1.2	4	4	4	19.8	19.8	19.8	31.033	0	69.446	371960000	15	25.9721755981445	25.6870441436768	25.594202041626	25.8250026702881	25.4677143096924	25.5328197479248
	0.0705719162834484	-0.0234540303548165	Cre07.g344400.t1.2	27	12	12	70.7	37.5	37.5	54.304	0	173.64	11745000000	81	30.7155494689941	30.7180824279785	30.84206199646	30.6697444915771	30.6772422790527	30.9990692138672
	0.55428522409987	-0.121182123819988	Cre07.g344550.t1.2	28	28	13	63.7	63.7	32.7	54.374	0	187.98	14209000000	195	30.8941745758057	30.9305820465088	30.6948642730713	30.9775333404541	30.8440093994141	31.0616245269775
	0.0111475594706123	-0.00455856323242188	Cre07.g344600.t1.2	6	6	6	11.7	11.7	11.7	64.192	0	9.678	250130000	16	25.2438697814941	25.1434383392334	25.1444492340088	24.9205703735352	25.3205165863037	25.3043460845947
	0.172093792036043	-0.0835056304931641	Cre07.g344900.t2.1;Cre07.g344900.t1.2	8	8	8	22.8	22.8	22.8	43.566	0	37.037	328110000	21	25.7634201049805	25.3352451324463	25.6770210266113	25.4210472106934	25.7659759521484	25.8391799926758
	0.473377530915372	0.23783238728841	Cre07.g344950.t1.2	8	8	8	70.4	70.4	70.4	22.844	0	230.47	14484000000	117	31.3075313568115	30.7977657318115	31.230318069458	30.6536083221436	31.1585826873779	30.8099269866943
	0.00257195330577513	-0.00134976704915246	Cre07.g345300.t1.1	2	2	2	4.4	4.4	4.4	52.451	0	3.1411	78310000	8	23.2176361083984	23.2295818328857	23.3293724060059	23.5780773162842	23.0083503723145	23.1942119598389
	0.886987428094867	-0.383746782938641	Cre07.g345400.t1.2	2	2	2	2.2	2.2	2.2	111	0.00086406	2.3271	66375000	4	NaN	23.2632732391357	23.1660232543945	23.8794212341309	23.4618892669678	23.4538745880127
	0.0111096290410892	0.0055262247721366	Cre07.g345500.t1.2	5	5	5	28.4	28.4	28.4	29.585	0	72.34	580130000	23	26.2980480194092	26.2456855773926	26.696439743042	26.3548774719238	26.3006687164307	26.5680484771729
	0.0834928099978531	0.0495503743489571	Cre07.g346800.t1.2	4	4	4	17.4	17.4	17.4	55.076	0	12.216	206490000	12	25.0033740997314	25.3880462646484	24.8840427398682	25.1243152618408	24.96022605896	NaN
	0.0827287812555829	0.0453090667724609	Cre07.g347100.t1.2	7	7	7	41.5	41.5	41.5	30.833	0	41.138	360430000	20	25.8047904968262	26.0653781890869	25.4386024475098	25.7476558685303	25.8267498016357	25.5984382629395
	0.240223396235803	-0.218589782714844	Cre07.g347150.t1.2	2	2	2	10.6	10.6	10.6	23.187	0	3.7092	115540000	9	NaN	23.6952991485596	24.1909923553467	23.9448528289795	24.3786182403564	NaN
	0	-0.0795497894287109	Cre07.g347250.t1.1;Cre07.g347350.t2.1;Cre07.g347350.t1.1	2	2	2	7.4	7.4	7.4	40.53	0	6.695	42911000	7	NaN	NaN	22.9625396728516	22.8671417236328	22.8325023651123	23.4266242980957
	0.302114629658569	0.116495768229168	Cre07.g348250.t1.2	5	5	5	11.5	11.5	11.5	61.244	0	16.46	236080000	11	25.0168228149414	25.0644340515137	25.4910297393799	24.9947700500488	25.1427364349365	25.0852928161621
	0.334437656012098	-0.432277043660481	Cre07.g349200.t1.2	8	8	8	75.7	75.7	75.7	16.32	0	130.45	4279200000	55	29.4359302520752	29.5349731445313	28.0156326293945	29.5528335571289	29.7095146179199	29.0210189819336
	0.447472452703765	0.147586822509766	Cre07.g350500.t1.2	16	16	16	21.7	21.7	21.7	107.63	0	60.667	790010000	27	27.0553798675537	26.8920345306396	26.8530521392822	26.9221839904785	26.9046058654785	26.5309162139893
	0.551193466014683	0.192574501037598	Cre07.g351000.t1.1	3	3	3	4.3	4.3	4.3	103.99	0	13.281	163420000	11	NaN	24.7484760284424	25.1142616271973	24.6735210418701	24.7248401641846	24.818021774292
	0.752466264623553	-0.23518180847168	Cre07.g351650.t1.1	6	6	6	32.6	32.6	32.6	22.165	0	11.667	2245800000	16	28.1904182434082	28.0757675170898	28.4948787689209	28.4781551361084	28.6161422729492	28.3723125457764
	0.0999444402937299	0.0198644002278634	Cre07.g352350.t1.2	20	20	20	27.3	27.3	27.3	114.69	0	61.609	1202000000	52	27.5529613494873	27.3799743652344	27.4099750518799	27.5223045349121	27.3843460083008	27.3766670227051
	0.910824360488276	0.335975646972656	Cre07.g352400.t1.2	8	8	8	11.3	11.3	11.3	104.64	0	13.556	287790000	7	25.7419338226318	25.3276596069336	25.6116676330566	24.9832019805908	25.3657302856445	25.3244018554688
	0.101044114669961	-0.0506025950113944	Cre07.g352450.t1.2	5	5	5	16.5	16.5	16.5	35.116	0	18.899	189410000	11	24.5606918334961	24.7141342163086	25.1426582336426	24.8106861114502	24.8120574951172	24.9465484619141
	0.233288475920942	-0.0842558542887382	Cre07.g352650.t1.2	9	9	9	18.5	18.5	18.5	54.189	0	31.05	969220000	34	27.0689697265625	26.921049118042	27.3452816009521	27.0839557647705	27.1846122741699	27.3194999694824
+	3.35715221656467	1.49936294555664	Cre07.g352800.t1.2	33	33	33	35.8	35.8	35.8	143.74	0	267.15	2924800000	90	29.1701164245605	29.1692333221436	29.4303779602051	27.9036293029785	27.8277797698975	27.5402297973633
	1.3210988033876	-0.952131907145183	Cre07.g352850.t1.2	3	3	3	24.5	24.5	24.5	10.62	0	9.6811	1252700000	31	26.891918182373	26.7316913604736	25.9808731079102	27.6399631500244	27.7061576843262	27.1147575378418
+	2.7793282509262	1.5091126759847	Cre07.g353450.t1.2	25	25	24	50.1	50.1	48.6	73.223	0	125.67	4424200000	94	29.953104019165	30.0349884033203	29.4079494476318	28.2637844085693	28.2417278289795	28.3631916046143
	0.0956331996553539	-0.0338528951009103	Cre07.g353550.t1.2	8	8	8	63.7	63.7	63.7	21.044	0	19.199	487270000	13	26.0526676177979	26.4189739227295	26.1378021240234	26.3598613739014	26.1763610839844	26.1747798919678
	0.95913073073085	-0.179393768310547	Cre07.g354200.t1.2	5	5	5	23.1	23.1	23.1	37.433	0	31.377	207770000	12	24.8212375640869	24.7392330169678	24.9606685638428	25.12451171875	25.0147819519043	24.9200267791748
	0.0613718141338692	-0.0866527557373047	Cre07.g355600.t1.1	5	5	5	23.4	23.4	23.4	36.529	0	25.174	324460000	12	25.5447463989258	25.7313041687012	24.8204097747803	26.1723403930664	24.7763557434082	25.4077224731445
	0.74076339789712	-0.379771550496422	Cre07.g356350.t1.1	15	15	15	29.5	29.5	29.5	78.817	0	71.66	2647800000	66	28.5442905426025	28.5556697845459	27.8951587677002	28.7927494049072	28.8050441741943	28.5366401672363
	0.105012861453367	0.0364462534586565	Cre07.g356400.t1.2	6	6	6	48.1	48.1	48.1	21.302	0	64.756	1500400000	40	27.7964363098145	27.9646606445313	27.5493659973145	27.7997741699219	27.6972351074219	27.7041149139404
	1.59239529027755	0.395546595255531	Cre07.g356600.t1.2	11	11	11	21.7	21.7	21.7	84.662	0	37.412	1458300000	43	27.9027099609375	27.764331817627	28.0588932037354	27.4084358215332	27.4704170227051	27.6604423522949
	1.3677710887588	0.300177892049152	Cre07.g356850.t1.1	5	5	5	15.3	15.3	15.3	41.216	0	39.489	352000000	16	25.7703189849854	25.7768325805664	26.0018081665039	25.5899791717529	25.4155769348145	25.6428699493408
	0.546612506739094	-0.543179194132485	Cre07.g357200.t1.2	19	6	6	46.1	14.5	14.5	52.493	0	11.381	418470000	17	25.503002166748	25.807201385498	25.5689468383789	26.9308929443359	25.4439849853516	26.133810043335
	1.6217861244271	-0.510045369466148	Cre07.g357350.t1.2	12	12	12	57.6	57.6	57.6	22.074	0	110.86	6140700000	65	29.4641590118408	29.4116115570068	29.7533912658691	29.9286060333252	29.9865798950195	30.2441120147705
	0.0385480872268558	-0.0108496348063163	Cre07.g357850.t1.2	5	5	5	44.9	44.9	44.9	14.461	0	29.674	11549000000	47	30.5328750610352	30.5823516845703	30.3241004943848	30.5058784484863	30.5747928619385	30.3912048339844
	0.490772028469998	-0.179458618164066	Cre08.g358526.t1.1	13	13	12	25.6	25.6	25.6	62.309	0	176.56	30955000000	133	31.7619247436523	32.027458190918	31.9692535400391	32.007381439209	31.9203605651855	32.369270324707
	1.03529192337483	-0.543091456095379	Cre08.g358540.t1.1	6	6	6	28.3	28.3	28.3	27.168	0	82.663	1051400000	27	27.299201965332	27.0099868774414	26.6190490722656	27.6210765838623	27.7085933685303	27.2278423309326
	0.135660352838353	0.149955749511719	Cre08.g358552.t1.1	3	3	3	7.1	7.1	7.1	49.883	0	6.2114	101900000	8	24.3469886779785	NaN	23.6044464111328	23.9101295471191	23.7413940429688	NaN
	0.701509275892374	-0.154225667317711	Cre08.g358556.t2.1;Cre08.g358556.t1.1	4	4	4	64.3	64.3	64.3	6.4924	0	7.9551	4679300000	21	29.3672389984131	29.5147075653076	29.2435665130615	29.6541194915771	29.458869934082	29.4752006530762
	0.58986707926858	0.201690038045246	Cre08.g358562.t1.1	12	12	12	71.3	71.3	71.3	22.774	0	189.81	8284000000	91	30.4627552032471	30.2353496551514	30.2656192779541	30.0421829223633	30.3823680877686	29.934103012085
	0.0483155229862769	0.0168056488037109	Cre08.g358563.t1.1	6	6	6	8.5	8.5	8.5	96.594	0	11.836	183300000	18	24.7459659576416	24.6690921783447	24.9254245758057	24.6442184448242	24.7017097473145	24.9441375732422
	0.611157912956179	-0.413077036539711	Cre08.g358580.t1.1	61	61	61	67.8	67.8	67.8	128.18	0	323.31	51191000000	515	32.301082611084	32.1412658691406	32.8794784545898	32.6416664123535	32.6574668884277	33.2619247436523
	0.334003122348298	-0.15270169576009	Cre08.g358751.t1.1	2	2	2	3.6	3.6	3.6	86.332	0	9.0755	69481000	5	23.266565322876	22.9690380096436	23.4536247253418	NaN	23.3865337371826	23.3783550262451
	1.96542762153788	0.461683909098308	Cre08.g358900.t1.2	3	3	3	13.8	13.8	13.8	26.466	0	3.3331	234590000	12	25.152400970459	25.2400531768799	25.4277439117432	24.688325881958	24.8538608551025	24.8929595947266
	0.0126265658492142	-0.00634574890136719	Cre08.g358950.t2.1;Cre08.g358950.t1.1	7	7	7	13.4	13.4	13.4	75.927	0	24.025	709170000	30	26.7165966033936	26.5577011108398	26.8011932373047	26.7619247436523	26.412576675415	26.9200267791748
	0.646218601407186	-0.526940663655598	Cre08.g359350.t1.2	27	27	27	68.2	68.2	68.2	56.195	0	214.97	22575000000	206	31.588306427002	31.6196441650391	30.6895427703857	32.0831260681152	31.9779415130615	31.4172477722168
	0.501238625090893	0.101185480753582	Cre08.g359750.t2.1;Cre08.g359750.t1.2	12	12	12	50.5	50.5	50.5	22.13	0	48.615	15332000000	87	31.2055969238281	31.0662517547607	30.9900341033936	30.9783515930176	31.0965385437012	30.8834362030029
	0.841404835103888	-0.769976298014321	Cre08.g360050.t2.1;Cre08.g360050.t1.1	12	12	12	14.8	14.8	14.8	134.71	0	53.006	817020000	29	26.0434761047363	26.1112594604492	27.1688270568848	27.0470809936523	26.9427967071533	27.6436138153076
	0.286340687911597	0.224874178568523	Cre08.g360100.t1.2	3	3	3	7.9	7.9	7.9	54.236	0	18.931	168140000	5	24.7866611480713	24.5149669647217	25.2431449890137	NaN	24.437650680542	24.8091163635254
	1.09829036510029	0.0846131642659493	Cre08.g360900.t1.2	6	6	6	40.7	40.7	40.7	16.629	0	38.416	6656100000	58	29.799280166626	29.8153419494629	29.8223495483398	29.773998260498	29.7513637542725	29.6577701568604
	2.22781134254366	0.670185724894207	Cre08.g360950.t1.1	4	4	4	24.3	24.3	24.3	24.383	0	63.079	989180000	18	27.3822021484375	27.2226009368896	27.6132278442383	26.7600231170654	26.6331176757813	26.8143329620361
+	2.39400574315131	1.35285186767578	Cre08.g361850.t1.2	10	10	10	43.9	43.9	43.9	25.706	0	72.902	3097500000	37	29.0274410247803	29.1599311828613	29.7486152648926	27.903341293335	27.9090194702148	28.065071105957
	0.202020934938007	-0.079140345255535	Cre08.g362450.t1.2	28	28	28	53.1	53.1	53.1	77.555	0	251.68	6631000000	149	29.7059116363525	29.6270408630371	29.9172687530518	29.6434078216553	29.7805519104004	30.0636825561523
	1.51293618519122	-0.33234977722168	Cre08.g362650.t1.1	18	18	18	17.2	17.2	17.2	157.24	0	70.408	924400000	44	27.0102005004883	27.0158462524414	26.8136005401611	27.1587505340576	27.2562885284424	27.4216575622559
	0.0105042586563327	0.00500233968099195	Cre08.g362750.t1.2	2	2	2	9.7	9.7	9.7	45.546	0	5.3717	82280000	7	23.7766571044922	23.4429092407227	23.602409362793	23.4050960540771	23.8308410644531	23.5710315704346
	0.0687477495955519	-0.0153013865152971	Cre08.g362900.t1.1	9	9	9	43.4	43.4	43.4	29.345	0	48.298	1389700000	32	27.603853225708	27.6802978515625	27.7751121520996	27.821590423584	27.6435451507568	27.6400318145752
	0.375478061568773	0.0840702056884766	Cre08.g363300.t1.2	4	4	4	13.7	13.7	13.7	43.687	0	6.6412	152140000	7	24.5343341827393	24.5205535888672	24.6053504943848	24.6231021881104	24.4740123748779	24.3109130859375
	0.884033419090606	0.204730987548828	Cre08.g364300.t1.2	13	13	13	26.5	26.5	26.5	80.05	0	56.046	1012700000	41	27.2071342468262	27.199010848999	27.4629497528076	27.0289688110352	27.0127582550049	27.2131748199463
	1.40742667837483	-0.399728775024414	Cre08.g364650.t1.1	10	10	9	44.8	44.8	42.4	35.878	0	53.597	438380000	23	26.008768081665	25.7510833740234	25.6842632293701	26.3259449005127	26.2763442993164	26.0410118103027
	0.751217009464589	0.485499064127605	Cre08.g364700.t2.1;Cre08.g364700.t1.2	7	7	7	36.1	36.1	36.1	36.061	0	44.457	463360000	12	26.5384693145752	25.8231830596924	26.4985046386719	25.9400196075439	25.434440612793	26.0291996002197
	0.266445512023346	-0.0919761657714844	Cre08.g364800.t1.2	41	41	41	43.3	43.3	43.3	150.65	0	317.87	12972000000	193	30.7297172546387	30.6377182006836	31.0804271697998	30.8951873779297	30.8653335571289	30.9632701873779
	0.397356769532872	-0.567492167154946	Cre08.g365400.t1.2	6	6	6	55.9	55.9	55.9	14.754	0	30.51	897010000	25	27.1378993988037	26.274923324585	25.6063957214355	27.5181827545166	27.0755138397217	26.1279983520508
	0.181136183580219	0.0749740600585938	Cre08.g365600.t1.2	8	8	8	9.8	9.8	9.8	118.13	0	13.711	258420000	17	25.4854507446289	25.425952911377	25.0267333984375	25.3539695739746	25.1337909698486	25.2254543304443
	1.4704546223121	0.253039042154946	Cre08.g365632.t1.1	7	7	7	29.9	29.9	29.9	35.504	0	75.132	838710000	31	27.2286682128906	26.9864177703857	26.9936695098877	26.8235950469971	26.804027557373	26.8220157623291
	1.98434843453093	0.641867319742836	Cre08.g365692.t1.1	21	21	17	60	60	51.6	54.097	0	128.58	4846700000	80	29.5396022796631	29.4150619506836	29.8556232452393	28.8628387451172	29.0363254547119	28.9855213165283
+	2.7801424200564	2.88418261210124	Cre08.g365851.t1.1	9	9	9	32.9	32.9	32.9	45.117	0	100.83	1113300000	26	28.0845623016357	27.7366027832031	28.4796199798584	25.1379776000977	24.7106704711914	25.7995891571045
	0.117260372138088	-0.0818106333414725	Cre08.g366150.t1.1	7	7	7	7.1	7.1	7.1	174.84	0	30.59	245980000	18	24.8230857849121	24.9810695648193	25.5678443908691	25.0353603363037	25.1586170196533	25.423454284668
	0.104180677064239	0.0385882059733085	Cre08.g366400.t2.1;Cre08.g366400.t1.2	8	8	8	25.8	25.8	25.8	39.336	0	18.016	1467300000	35	27.6681728363037	27.4821605682373	27.864315032959	27.5924911499023	27.528205871582	27.7781867980957
	0.603621407174725	0.313814163208008	Cre08.g367300.t1.1	4	4	4	8	8	8	88.41	0	8.7964	217960000	11	24.9494457244873	24.8981380462646	25.5615653991699	24.7160720825195	24.7417545318604	25.009880065918
	1.10259650060907	-0.440918922424316	Cre08.g367350.t1.2	4	4	4	8.9	8.9	8.9	56.163	0	3.3006	73611000	4	NaN	23.3790149688721	23.1395092010498	23.6450443267822	23.7553176879883	NaN
	0.856302497832747	-0.898224512736004	Cre08.g367550.t1.2	2	2	2	24.4	24.4	24.4	13.735	0	6.9316	91075000	6	NaN	23.3316974639893	23.3371524810791	23.7870597839355	23.9930000305176	24.9178886413574
	3.99440640790812	0.336809158325195	Cre08.g367600.t1.2	12	12	12	62.2	62.2	62.2	34.765	0	59.391	1519300000	53	27.9049510955811	27.9038009643555	27.9336528778076	27.6121044158936	27.5449523925781	27.5749206542969
	2.18101468697211	0.234345753987629	Cre08.g368450.t2.1;Cre08.g368450.t1.2	6	6	6	37.9	37.9	37.9	30.784	0	54.308	908700000	27	27.1260299682617	27.199104309082	27.2284851074219	27.0170135498047	26.9161586761475	26.9174098968506
	1.65167030125338	0.383551279703774	Cre08.g368500.t1.2	5	5	5	40.3	40.3	40.3	20.775	0	20.232	461990000	17	26.2109107971191	26.156379699707	26.4100074768066	26.0065879821777	25.7559547424316	25.8641014099121
	0.32798939954102	-0.187034606933594	Cre08.g368700.t1.1	3	3	3	7	7	7	54.797	0	28.066	182410000	11	24.6850662231445	24.5594673156738	24.6030883789063	25.2361888885498	24.7284259796143	24.4441108703613
	2.13642808806403	-0.515226999918617	Cre08.g368900.t2.1;Cre08.g368900.t1.2	10	10	10	16.5	16.5	16.5	99.466	0	22.431	375190000	25	25.6515464782715	25.5856895446777	25.4108638763428	26.1333789825439	26.1414890289307	25.9189128875732
	0.719324618385623	0.374598821004231	Cre08.g368950.t1.2	9	9	9	29	29	29	51.382	0	56.037	704690000	28	26.5009231567383	26.765344619751	27.2686557769775	26.6135807037354	26.4503707885742	26.3471755981445
	0.775330940513021	0.162136713663735	Cre08.g370601.t1.1	5	5	5	10.5	10.5	10.5	89.246	0	12.018	297360000	12	25.4950923919678	25.3575649261475	25.5616245269775	25.4238700866699	25.16725730896	25.3367443084717
	1.09635137197103	-0.345315297444664	Cre08.g370650.t1.2	8	8	8	34.2	34.2	34.2	35.812	0	19.311	1048700000	30	27.2737312316895	27.227933883667	26.8232307434082	27.5108852386475	27.4681663513184	27.3817901611328
	0.41859659341937	-0.192970275878906	Cre08.g370850.t1.1	4	4	4	25.7	25.7	25.7	21.149	0	6.8046	137950000	9	24.3366069793701	24.107572555542	NaN	NaN	24.2849617004395	24.5451583862305
	0.158419761811353	0.0906362533569336	Cre08.g371957.t1.1	6	6	5	5.5	5.5	4.9	135.47	0	6.5643	706340000	6	26.5555381774902	26.6437511444092	27.0768375396729	26.6353340148926	NaN	26.7008113861084
	3.27253353245314	0.337800343831383	Cre08.g372100.t1.2	35	35	32	71.6	71.6	67.3	71.214	0	323.31	49751000000	393	32.8885078430176	32.8481369018555	32.8666229248047	32.4713592529297	32.5779685974121	32.5405387878418
	0.0319560713928378	-0.0203018188476563	Cre08.g372450.t1.2	13	13	13	47.2	47.2	47.2	21.824	0	95.314	70198000000	204	33.2260475158691	32.9804306030273	33.6819610595703	33.4073028564453	33.3401641845703	33.2018775939941
	0.484876964118708	0.114337921142578	Cre08.g372800.t1.1	18	18	18	20.7	20.7	20.7	132.11	0	109.3	1594400000	54	27.8537063598633	27.9193439483643	28.0228977203369	27.8637237548828	27.6439571380615	27.9452533721924
	0.658764327310119	-0.181076049804688	Cre08.g372950.t1.2	16	16	16	46.5	46.5	46.5	51.699	0	51.432	2630400000	65	28.5076751708984	28.4475040435791	28.1678695678711	28.608865737915	28.6357135772705	28.4216976165771
	0.647579761936662	-0.630876541137695	Cre08.g373100.t1.1	13	13	13	29	29	29	63.466	0	128.74	915730000	42	27.0822296142578	27.1234664916992	25.9284324645996	27.5630359649658	27.5228290557861	26.9408931732178
	0.74983188459913	0.138273874918621	Cre08.g373250.t1.2	6	6	6	42.1	42.1	42.1	25.409	0	103.63	597350000	30	26.426944732666	26.6759986877441	26.5539722442627	26.3447895050049	26.3994998931885	26.4978046417236
	1.05229611701181	-0.529204368591309	Cre08.g373346.t1.1	2	2	2	4.9	4.9	4.9	47.901	0	4.0305	99023000	5	NaN	23.8082332611084	23.8799819946289	24.2081394195557	NaN	24.5384845733643
	0.497418096979018	0.140328725179035	Cre08.g374800.t1.2	3	3	3	12.4	12.4	12.4	62.518	0	17.351	122700000	12	24.2161560058594	24.1938514709473	24.3080673217773	23.8661785125732	24.2496681213379	24.1812419891357
+	1.97584165882591	1.07913780212402	Cre08.g374950.t1.1	4	4	4	7.9	7.9	7.9	76.362	0	7.1333	155070000	9	24.7359828948975	24.7902946472168	24.8557167053223	23.9994659423828	23.8979072570801	23.2472076416016
	0.625982825936379	0.257961273193359	Cre08.g375084.t2.1;Cre08.g375084.t1.1	2	2	2	3.4	3.4	3.4	78.128	0	4.809	30203000	3	NaN	22.5899391174316	22.8985900878906	NaN	22.4843635559082	22.4882431030273
	0.627168504836068	-0.106784820556641	Cre08.g375200.t2.1;Cre08.g375200.t1.2	14	14	14	23.7	23.7	23.7	86.704	0	35.968	883780000	40	27.0520648956299	26.8482837677002	27.0582733154297	27.0263328552246	27.122875213623	27.129768371582
	2.3162385025136	0.180582682291668	Cre08.g375500.t1.2	6	6	6	10.6	10.6	10.6	77.724	0	12.741	181410000	13	24.8008480072021	24.808479309082	24.8551940917969	24.6684436798096	24.5868053436279	24.6675243377686
	0.611779120062183	-0.153052647908527	Cre08.g375900.t1.1	8	8	8	20.6	20.6	20.6	64.522	0	87.857	348490000	22	25.7279586791992	25.6734409332275	25.5036087036133	25.8288097381592	25.9189128875732	25.6164436340332
	3.32075462898128	0.290337880452476	Cre08.g376100.t1.2	11	11	11	49	49	49	33.55	0	133.29	1958300000	61	28.2068557739258	28.1388759613037	28.1814880371094	27.8673229217529	27.8644332885742	27.9244499206543
	0.432966512764025	-0.0796095530192069	Cre08.g377200.t1.1	6	6	6	4	4	4	218.34	0	11.15	99967000	8	23.9974002838135	23.9901447296143	NaN	24.0055599212646	24.0248756408691	24.1897106170654
	0.728488090325766	-0.428616841634113	Cre08.g377350.t1.1	10	10	10	14.6	14.6	14.6	113.59	0	15.549	656030000	18	26.7676181793213	26.1290016174316	25.9997234344482	26.5923480987549	26.607666015625	26.9821796417236
	0.109686543663477	0.0721391042073591	Cre08.g378000.t1.2	7	7	7	24.6	24.6	24.6	42.604	0	26.163	671200000	27	26.8072261810303	26.6310367584229	26.1885795593262	26.4631214141846	26.2126369476318	26.7346668243408
	0.607810062500273	-0.158426920572918	Cre08.g378050.t1.2	9	9	9	71.5	71.5	71.5	15.27	0	63.851	1646400000	43	27.772912979126	27.582691192627	27.9089622497559	27.9349460601807	27.7851276397705	28.0197734832764
	0.12565639794032	-0.121910095214844	Cre08.g378150.t1.1	13	13	13	26.6	26.6	26.6	66.41	0	31.102	1759200000	32	27.7679347991943	27.6203784942627	28.3978691101074	27.7381496429443	27.8396015167236	28.574161529541
	0.0792125956768682	0.0596466064453125	Cre08.g378750.t1.1	9	9	9	18.8	18.8	18.8	71.604	0	18.595	468850000	9	26.083345413208	25.9422588348389	26.1705265045166	26.3680305480957	26.140495300293	25.5086650848389
	0.750759046905178	-0.219060262044273	Cre08.g378850.t1.2	7	7	7	26.9	26.9	26.9	44.278	0	22.156	663730000	20	26.3468208312988	26.5075454711914	26.4576683044434	26.6968383789063	26.8504314422607	26.4219455718994
	0.00181458094896722	0.00072701772053918	Cre08.g378900.t1.2	2	2	2	10.8	10.8	10.8	30.184	0	13.775	358160000	5	25.830623626709	25.7192630767822	26.0520858764648	NaN	25.8371124267578	25.8960819244385
	0.436657429553526	-0.173786799112957	Cre08.g379200.t1.1;Cre08.g379175.t1.1	11	11	11	35.3	35.3	35.3	37.796	0	89.88	1549600000	35	27.980001449585	27.7419471740723	27.4915199279785	28.0380535125732	27.9733924865723	27.7233829498291
	0.342651912462939	0.104989369710289	Cre08.g380151.t1.1	6	6	6	2.8	2.8	2.8	312.35	0	15.49	107810000	9	24.0276622772217	23.9557991027832	24.0631580352783	23.6964664459229	23.9132385253906	24.1219463348389
	0.74505150815647	-0.246929804484047	Cre08.g380201.t1.1	16	16	16	42	42	42	59.273	0	28.373	1124100000	45	27.3133716583252	27.3025169372559	27.1158485412598	27.7269592285156	27.4964046478271	27.2491626739502
	1.76819831012575	0.332499821980793	Cre08.g380300.t1.1	5	5	5	29.6	29.6	29.6	21.939	0	19.279	247430000	12	25.3286533355713	25.3303642272949	25.3808650970459	25.1759986877441	24.903112411499	24.9632720947266
	0.149688081046625	0.0642127990722656	Cre08.g381702.t1.1	6	6	6	16.3	16.3	16.3	69.11	0	14.472	352540000	14	25.617733001709	25.8505744934082	25.7513389587402	25.4381580352783	25.6505336761475	25.9383163452148
+	3.43180022358076	1.95583979288737	Cre08.g381800.t1.1	7	7	7	54.5	54.5	54.5	22.383	0	46.805	538410000	15	26.7722835540771	26.7489356994629	27.2571887969971	25.0350246429443	25.0219554901123	24.8539085388184
	0.0438798964819539	0.0209569931030273	Cre08.g382350.t1.2	3	3	3	7.1	7.1	7.1	46.123	0	5.3286	165080000	9	24.830696105957	24.6449890136719	24.7476043701172	24.9131469726563	24.5271320343018	NaN
	0.372664573860188	0.0656344095865862	Cre08.g382500.t1.2	5	5	5	48.6	48.6	48.6	11.818	0	8.1828	7988600000	26	30.1114768981934	30.1395587921143	29.9138488769531	30.027624130249	29.9801921844482	29.9601650238037
	0.764509846867671	-0.222680409749348	Cre08.g382800.t1.2	12	12	12	23.8	23.8	23.8	75.762	0	50.703	997970000	33	27.146858215332	27.2852439880371	26.8834362030029	27.4501037597656	27.2987651824951	27.2347106933594
	0.163442280883985	-0.0934314727783203	Cre08.g382950.t1.2	2	2	2	12.9	12.9	12.9	15.221	0	3.7341	284640000	17	24.9601821899414	24.8822708129883	24.785364151001	24.9202537536621	24.634391784668	25.3534660339355
	0.843402534104195	0.570301055908203	Cre08.g383050.t1.1	3	3	3	13.2	13.2	13.2	29.826	0	2.9774	148230000	7	24.4427833557129	24.2417640686035	25.2587890625	23.9917030334473	24.1207599639893	24.1199703216553
	0.51152436651558	0.265877723693848	Cre08.g383650.t1.2	6	6	6	9.4	9.4	9.4	88.221	0	19.777	193370000	12	24.958854675293	24.8349933624268	24.9044456481934	24.3490829467773	NaN	24.9180240631104
	0.594393402936836	-0.228576024373371	Cre08.g384000.t1.1	12	12	12	15.2	15.2	15.2	179.05	0	44.605	285970000	34	25.6221809387207	25.2455043792725	25.1671810150146	25.4154167175293	25.756311416626	25.5488662719727
	0.476406366190171	0.308369954427082	Cre08.g384200.t1.2	7	7	7	11.6	11.6	11.6	101.7	0	55.619	216490000	16	25.5052452087402	24.7545528411865	25.1871452331543	24.4868316650391	24.9891490936279	25.0458526611328
	1.15532109028415	0.766363779703777	Cre08.g384750.t1.1	7	7	6	17.2	17.2	14.4	55.596	0	27.405	641140000	23	26.1264629364014	26.1886920928955	26.9625663757324	25.6749210357666	25.3784198760986	25.9252891540527
	0.576783686765346	0.244091669718422	Cre08.g384864.t1.2	5	5	5	5.6	5.6	5.6	153.42	0	43.338	235470000	16	25.0570545196533	25.1736373901367	25.5953407287598	24.8638191223145	25.0418491363525	25.1880893707275
	0.316810899265941	0.173759460449219	Cre08.g385200.t1.1	4	4	4	64.4	64.4	64.4	10.201	0	23.751	959020000	25	26.8835525512695	27.1303577423096	27.235258102417	26.8828525543213	26.5788822174072	27.2661552429199
	0.109658424383585	-0.0437037150065116	Cre09.g386200.t1.1	12	12	12	21.8	21.8	21.8	71.889	0	48.351	1362700000	53	27.7477207183838	27.6416854858398	27.3325328826904	27.7196025848389	27.6562194824219	27.4772281646729
	0.0841831496066675	-0.0320593516031913	Cre09.g386350.t1.1	3	3	3	13.8	13.8	13.8	36.56	0	10.466	75626000	14	23.4499778747559	23.4919166564941	23.514123916626	23.290807723999	23.5082111358643	23.7531776428223
	2.19747320979746	0.500086466471352	Cre09.g386400.t1.2	43	43	43	55.4	55.4	55.4	114.24	0	256.62	8811800000	175	30.5001907348633	30.4883613586426	30.7012405395508	30.0404853820801	29.9620971679688	30.1869506835938
	0.663905634035703	-0.287406921386719	Cre09.g386550.t1.2	7	7	7	16.6	16.6	16.6	50.483	0	38.962	266610000	14	NaN	25.1399688720703	25.5221710205078	25.4572925567627	25.6273403167725	25.7707977294922
	0.078080901426084	0.0234311421712263	Cre09.g386650.t2.1;Cre09.g386650.t1.2	14	14	14	51.9	51.9	51.9	33.527	0	110.9	34955000000	165	32.0129508972168	32.2577743530273	32.1819839477539	32.1106986999512	32.0031661987305	32.2685508728027
	1.08338428787212	-0.20816707611084	Cre09.g386700.t1.2	6	6	6	9.7	9.7	9.7	70.452	0	10.314	277540000	12	NaN	25.3460083007813	25.561128616333	25.6472415924072	25.6783390045166	25.6596260070801
	1.51335725062097	-0.554654439290367	Cre09.g386731.t1.1	3	3	3	4.6	4.6	4.6	93.494	0	7.5622	165000000	10	24.1569213867188	24.1572284698486	24.6189651489258	24.8539085388184	24.7496528625488	24.9935169219971
	0.0237888516369031	0.0126972198486328	Cre09.g386735.t1.1	16	16	15	47.4	47.4	46.1	63.852	0	185.11	3354700000	60	28.7443885803223	28.9028244018555	29.2011623382568	28.7061252593994	29.0088653564453	29.0952930450439
+	2.61878614619138	0.687261581420898	Cre09.g386750.t1.2	33	33	32	60	60	58.3	80.681	0	323.31	19751000000	226	31.7279319763184	31.5806903839111	31.8905563354492	30.9601650238037	31.059175491333	31.1180534362793
	0.508738488242101	0.0924663543701172	Cre09.g386758.t1.1	17	17	17	32.7	32.7	32.7	74.062	0	71.298	3815700000	69	29.0520915985107	29.0766353607178	29.0285472869873	29.0504322052002	29.0255680084229	28.8038749694824
	0.293299283549889	0.104408264160156	Cre09.g387000.t1.2	6	6	6	15.2	15.2	15.2	64.461	0	19.26	210300000	14	24.8528614044189	25.0956707000732	25.1236839294434	25.0365753173828	25.034143447876	24.6882724761963
	0.806120676530475	0.065399169921875	Cre09.g387171.t2.1;Cre09.g387171.t1.1	12	12	12	55.2	55.2	55.2	35.005	0	134	5028200000	72	29.4016780853271	29.5279998779297	29.4522457122803	29.3802223205566	29.4061660766602	29.3993377685547
	1.10824010584328	0.193223317464195	Cre09.g387245.t1.1	4	4	4	6.3	6.3	6.3	83.78	0	20.413	137070000	8	24.4589519500732	24.5153884887695	24.4117698669434	24.3103580474854	24.1208400726318	24.3752422332764
	1.24977973548512	0.264840126037598	Cre09.g387250.t1.1	2	2	2	6.7	6.7	6.7	44.616	0	2.6739	100370000	6	24.0739002227783	24.1813926696777	24.2123756408691	NaN	23.7990703582764	23.9830284118652
	0.0533186901927829	-0.0247739156087263	Cre09.g387393.t1.1;Cre16.g673150.t1.2;Cre06.g277350.t1.1	9	9	9	21.4	21.4	21.4	61.5	0	23.976	491060000	32	26.1759223937988	26.0350456237793	26.3001804351807	25.9192085266113	26.287130355835	26.3791313171387
+	3.89911785268012	1.73441696166992	Cre09.g387726.t1.1	14	13	13	41.6	39.5	39.5	46.532	0	104.13	2640300000	59	29.2689228057861	29.2609157562256	29.1196880340576	27.3361988067627	27.4171562194824	27.6929206848145
	1.25053672998884	0.514132817586265	Cre09.g387800.t1.2	6	6	6	35.3	35.3	35.3	27.291	0	20.328	385960000	16	26.2685832977295	25.7351322174072	26.1340446472168	25.3169994354248	25.6256122589111	25.6527500152588
	0	0.575586318969727	Cre09.g387875.t1.1	4	4	4	29.2	29.2	29.2	22.175	0	5.3935	403370000	9	26.2723979949951	NaN	NaN	25.7239818572998	25.9450531005859	25.4214000701904
	1.32633894932674	0.356863021850586	Cre09.g388060.t1.1	2	2	2	2.7	2.7	2.7	93.147	0	9.4668	88537000	8	NaN	23.9979152679443	24.1498851776123	23.7432441711426	NaN	23.6908302307129
	0.165690891485228	0.04633394877116	Cre09.g388200.t1.1	12	12	12	51.7	51.7	51.7	26.237	0	55.835	12862000000	110	30.7951354980469	30.5570030212402	30.5440692901611	30.6351261138916	30.6682243347168	30.4538555145264
	0.469590792554296	-0.0466143290201799	Cre09.g388467.t1.1	22	22	22	63.6	63.6	63.6	49.523	0	89.222	5916400000	103	29.6366653442383	29.6063785552979	29.5191020965576	29.5954475402832	29.6267623901367	29.6797790527344
+	2.33542418435005	-0.853085835774738	Cre09.g388500.t1.2	5	5	5	9.4	9.4	9.4	89.007	0	18.336	362920000	19	25.4101524353027	24.961727142334	25.3900165557861	26.1150951385498	26.153039932251	26.0530185699463
	0.511355241705542	-0.152957916259766	Cre09.g388726.t1.1;Cre09.g388726.t2.1;Cre09.g388726.t3.1;Cre09.g388726.t4.1	16	16	16	58.4	58.4	58.4	39.948	0	218.74	7667500000	92	30.0697116851807	29.9108505249023	30.2001113891602	30.101993560791	30.122875213623	30.4146785736084
	0.744800338349294	0.336849848429363	Cre09.g388750.t1.2	17	17	17	32.7	32.7	32.7	67.914	0	54.065	1497100000	47	27.7821922302246	27.7287769317627	28.2411365509033	27.422700881958	27.4826221466064	27.8362331390381
	0.130195383790838	0.0686836242675781	Cre09.g388800.t1.2	5	5	5	12.9	12.9	12.9	48.565	0	28.185	150940000	16	24.3577671051025	24.287712097168	24.8131847381592	24.2295665740967	24.4421501159668	24.5808963775635
	1.66398481884966	-0.459894816080727	Cre09.g388850.t1.1	9	9	9	10.5	10.5	10.5	127.76	0	51.609	555660000	26	26.1317310333252	26.0974197387695	26.2258396148682	26.5309314727783	26.4564151763916	26.8473281860352
	1.01909796986581	-0.574003855387371	Cre09.g389089.t1.2	6	6	6	34.7	34.7	34.7	35.106	0	87.598	180230000	13	24.5155696868896	24.113862991333	24.7540950775146	24.9582805633545	24.7564888000488	25.3907699584961
	0.594829784206826	0.333877563476563	Cre09.g389430.t1.1	12	12	12	32.5	32.5	32.5	55.832	0	51.024	902830000	33	27.5812549591064	26.8980445861816	26.8734970092773	26.9728984832764	26.7164649963379	26.6618003845215
	0.201410442167589	0.0992997487386056	Cre09.g389450.t1.2	8	8	8	4.9	4.9	4.9	218.97	0	23.73	123610000	16	24.4304580688477	23.9185256958008	24.2555141448975	23.8905963897705	24.2920036315918	24.1239986419678
	0.187213186632868	0.0549767812093087	Cre09.g389689.t1.1	16	16	16	65.1	65.1	65.1	39.934	0	237.32	13339000000	153	30.9365615844727	30.8386096954346	30.6337413787842	30.8401107788086	30.7886943817139	30.615177154541
	1.06427388532797	-0.222159703572594	Cre09.g389763.t1.1	3	3	3	6.9	6.9	6.9	62.524	0	5.7748	165130000	8	24.646692276001	24.4109287261963	24.4042510986328	24.5955963134766	24.757303237915	24.7754516601563
	0.195903512216697	0.0957813262939453	Cre09.g389912.t1.1	10	10	10	16.1	16.1	16.1	89.237	0	26.848	571660000	29	26.4730682373047	26.1862010955811	26.6201686859131	26.1506786346436	26.2395439147949	26.6018714904785
	0.380153712673168	0.0741265614827462	Cre09.g390282.t1.1	6	6	6	20	20	20	44.204	0	16.647	417150000	22	25.9933452606201	25.977294921875	26.0459766387939	25.812816619873	25.89963722229	26.0817832946777
	0.2847315603041	0.134907404581703	Cre09.g390319.t1.1	14	14	14	7.1	7.1	7.1	248	0	42.894	470500000	34	26.0322303771973	25.9559097290039	26.5234718322754	25.9456119537354	25.9880218505859	26.1732559204102
	1.32810372012579	0.240152359008789	Cre09.g390604.t1.1	4	4	4	19.5	19.5	19.5	27.489	0	13.224	160760000	15	24.7094097137451	24.7402114868164	24.6567649841309	24.3645286560059	24.3985214233398	24.6228790283203
	0.980311840527641	-0.749413808186851	Cre09.g390615.t1.1	12	12	12	29.2	29.2	29.2	52.143	0	30.989	641060000	22	26.5506153106689	26.3287220001221	25.3947982788086	26.9020767211914	26.888090133667	26.7322101593018
	1.51389133495084	0.384962717692058	Cre09.g390763.t1.1	12	12	12	75.1	75.1	75.1	23.611	0	104.19	4795600000	80	29.5022029876709	29.4814682006836	29.8155708312988	29.1225528717041	29.2645893096924	29.2572116851807
	1.27216004881632	-0.519940058390301	Cre09.g390986.t1.1	5	5	5	12.2	12.2	12.2	69.803	0	19.325	259920000	9	NaN	25.2516555786133	25.1247482299805	25.6777210235596	25.9378890991211	25.5088157653809
	0.495216860402509	0.0989449818929025	Cre09.g391023.t1.1	8	8	8	35.2	35.2	35.2	35.675	0	73.397	2954700000	57	28.7965602874756	28.9251575469971	28.7356986999512	28.5992126464844	28.8302917480469	28.7310771942139
	0.0694422063742843	0.0165716807047502	Cre09.g391097.t2.1;Cre09.g391097.t1.1	5	5	5	26.8	26.8	26.8	17.036	0	20.522	7764700000	41	30.2453594207764	30.1856517791748	30.0707359313965	30.20046043396	30.2313480377197	30.0202236175537
	0.36457394539938	0.274040857950848	Cre09.g391652.t1.1	9	9	9	12.2	12.2	12.2	111.15	0	16.182	475030000	14	26.5124530792236	26.1166820526123	26.1525554656982	25.4890098571777	26.4844226837158	25.9861354827881
	0.179888540269993	0.0737241109212228	Cre09.g391838.t1.1	2	2	2	7.3	7.3	7.3	45.479	0	19.878	102500000	3	24.2179317474365	24.1913681030273	23.8688182830811	NaN	23.957218170166	24.0807456970215
	1.02569668554855	0.53607177734375	Cre09.g391900.t1.1	5	5	5	62.8	62.8	62.8	11.844	0	23.076	2261500000	32	28.5080528259277	28.0901775360107	28.8452949523926	27.7746734619141	28.1558589935303	27.9047775268555
	0.269843190017739	-0.0568345387776681	Cre09.g391949.t1.1	6	6	6	13.2	13.2	13.2	56.219	0	30.427	506390000	19	26.0376873016357	26.2994117736816	26.2733058929443	26.2613372802734	26.2364444732666	26.2831268310547
	0.736634772525689	0.684153238932293	Cre09.g391986.t1.1	19	19	19	52.6	52.6	52.6	60.384	0	124.82	2505500000	62	28.9202537536621	28.5123538970947	28.5110740661621	28.0698413848877	28.6033935546875	27.2179870605469
	0.22611741060063	-0.13563346862793	Cre09.g392208.t1.1	8	8	8	8.6	8.6	8.6	128.5	0	17.268	464970000	28	25.9774475097656	25.7071189880371	26.3944396972656	26.0063743591309	26.0753288269043	26.404203414917
	1.39087308235363	-0.444285710652668	Cre09.g392282.t1.1	8	6	6	2.3	1.9	1.9	467	0	8.6754	1905100000	17	26.8454151153564	27.0830421447754	26.7816925048828	27.3802223205566	27.5328197479248	27.1299648284912
	2.0581803054335	0.224090576171875	Cre09.g392350.t2.1;Cre09.g392350.t1.2	6	6	6	39.4	39.4	39.4	15.784	0	60.78	32409000000	107	32.1844100952148	32.3037261962891	32.292552947998	32.0886001586914	31.9967155456543	32.0231018066406
	0.671564328667373	0.175929387410484	Cre09.g392430.t1.1	3	3	3	14	14	14	35.099	0	4.9376	216730000	9	24.8388442993164	24.8826904296875	25.1417617797852	24.8675937652588	24.8321933746338	24.635721206665
	0.652907379024398	0.285381952921551	Cre09.g392500.t1.2	7	7	7	29.4	29.4	29.4	36.706	0	33.676	1199100000	38	27.7467594146729	27.2197418212891	27.6365089416504	27.0395698547363	27.2692794799805	27.4380149841309
	1.05950788647083	-0.515719095865887	Cre09.g392655.t1.1	10	10	10	6.7	6.7	6.7	233.71	0	21.322	229130000	27	24.8607444763184	24.4541893005371	25.0038452148438	25.0787525177002	25.187183380127	25.6000003814697
	0.758042176376933	0.0992794036865234	Cre09.g392692.t1.1	7	7	7	59.5	59.5	59.5	17.343	0	27.99	1295100000	28	27.6813716888428	27.5641994476318	27.673978805542	27.5128440856934	27.4769973754883	27.6318702697754
	0	0.253136316935223	Cre09.g392800.t1.1	4	4	4	7.1	7.1	7.1	95.018	0	13.535	150700000	4	NaN	NaN	24.9756565093994	24.7795658111572	24.6788482666016	24.7091464996338
+	3.02006809315979	1.74497731526693	Cre09.g392867.t1.1	82	82	71	35.9	35.9	31.5	432.52	0	323.31	27654000000	401	32.6279716491699	32.6803703308105	32.5009269714355	30.7280139923096	30.6084079742432	31.2379150390625
	0.209303178423175	-0.0554256439208984	Cre09.g393136.t1.1	10	10	10	17.5	17.5	17.5	74.605	0	23.296	968320000	28	27.0408248901367	27.0460395812988	27.2999000549316	27.1395587921143	27.116641998291	27.2968406677246
	1.02704449217524	0.995419820149738	Cre09.g393150.t1.2	18	18	18	26.3	26.3	26.3	122.8	0	124.63	1249900000	58	27.7560176849365	28.043643951416	27.8911075592041	26.8684425354004	26.143611907959	27.692455291748
	0.0832815787122663	-0.0938231150309221	Cre09.g393173.t1.1	4	4	4	27.4	27.4	27.4	18.747	0	28.375	611520000	14	26.8156776428223	26.0208339691162	26.2775325775146	26.44162940979	27.0353813171387	25.9185028076172
+	2.74810480361599	0.78853480021159	Cre09.g393200.t1.2	24	22	22	46.6	43.3	43.3	70.67	0	190.85	5126600000	122	29.7508850097656	29.7471446990967	30.029468536377	29.023401260376	28.9842987060547	29.1541938781738
	0.792114024421433	0.144777933756512	Cre09.g393350.t1.2	6	6	6	35.5	35.5	35.5	27.031	0	57.388	489730000	27	26.3038768768311	26.2515830993652	26.2846984863281	25.9750442504883	26.1778240203857	26.2529563903809
	0.0446233639726834	-0.0177650451660156	Cre09.g393358.t1.1	11	11	11	36.8	36.8	36.8	37.542	0	155.55	8258200000	134	29.8581466674805	29.8983631134033	30.2585601806641	29.9402770996094	30.1057453155518	30.0223426818848
	0.0950005059526871	0.0336011250813826	Cre09.g393543.t1.1;Cre09.g393506.t1.1;Cre09.g391450.t1.2;Cre09.g391650.t1.2	6	6	6	11.6	11.6	11.6	70.428	0	13.391	527180000	14	26.1187419891357	26.0868721008301	26.2149524688721	26.2841320037842	26.158712387085	25.8769187927246
	0.15942481804626	0.0804195404052734	Cre09.g393728.t1.1	5	5	5	10.3	10.3	10.3	74.661	0	8.6599	436450000	17	26.2530460357666	25.7930526733398	26.1414890289307	25.7494735717773	26.0020656585693	26.1947898864746
	0.574056780668238	0.14520263671875	Cre09.g393765.t1.1	10	10	10	50.5	50.5	50.5	22.367	0	30.61	4094500000	45	29.2464694976807	29.1739807128906	29.5057830810547	29.0633487701416	29.2057361602783	29.2215404510498
	1.61659663009657	-0.576700846354164	Cre09.g393900.t2.1;Cre09.g393900.t1.2	5	5	5	19.5	19.5	19.5	39.034	0	54.211	231730000	16	24.9233856201172	24.9238834381104	24.5250415802002	25.5569267272949	25.2637748718262	25.2817115783691
	1.48908741313961	0.8113702138265	Cre09.g394065.t2.1;Cre09.g394065.t1.1	5	5	5	56.7	56.7	56.7	17.215	0	19.437	632860000	18	27.0578594207764	27.0570335388184	26.4244785308838	26.0821075439453	26.2478771209717	25.775276184082
	0.550326023023786	0.130062739054363	Cre09.g394102.t1.1	7	7	7	15.2	15.2	15.2	62.474	0	38.075	879080000	32	26.8928451538086	26.7845668792725	27.0246429443359	26.6649227142334	26.7235126495361	26.9234313964844
	0.315810886328364	0.646516164143883	Cre09.g394200.t1.1;Cre09.g393450.t1.1	20	20	20	21.5	21.5	21.5	156.48	0	111.06	2504500000	59	28.1245021820068	28.9862537384033	28.9212188720703	28.0283889770508	26.6628875732422	29.4011497497559
	0.56898020271813	0.209269841512043	Cre09.g394350.t1.2	17	17	17	13.8	13.8	13.8	175.64	0	106.22	1021600000	41	27.246898651123	27.1286869049072	27.5974025726318	27.0131855010986	27.0519618988037	27.2800312042236
	0.543931661702605	0.0924924214681013	Cre09.g394399.t1.1	13	13	13	23.9	23.9	23.9	84.445	0	73.997	967110000	36	27.2284851074219	27.0895214080811	27.285774230957	27.016695022583	27.1348667144775	27.1747417449951
+	3.03446275666457	0.536202112833656	Cre09.g394436.t1.1	20	20	20	32.1	32.1	32.1	79.651	0	124.11	15764000000	112	31.3783931732178	31.3488941192627	31.4131660461426	30.8560848236084	30.7377967834473	30.9379653930664
	1.51948210540412	0.322489420572918	Cre09.g394450.t1.2	10	10	10	72	72	72	26.416	0	145.14	2838500000	51	28.8700904846191	28.6981315612793	28.9959888458252	28.4441509246826	28.6019763946533	28.5506153106689
	0.819181626428736	0.206542332967121	Cre09.g394547.t1.1	8	8	8	20.7	20.7	20.7	56.24	0	45.477	620300000	21	26.5543823242188	26.5508937835693	26.8199462890625	26.3531627655029	26.3665142059326	26.5859184265137
	1.30400979438201	-0.187612533569336	Cre09.g394550.t1.2	10	10	10	43.4	43.4	43.4	38.488	0	74.02	2070300000	46	28.1647090911865	28.1348667144775	28.188060760498	28.2544422149658	28.4757995605469	28.3202323913574
	0.560693643047328	-0.163847605387371	Cre09.g394621.t2.1;Cre09.g394621.t1.1	16	16	16	14.1	14.1	14.1	183.42	0	70.131	479300000	34	26.068416595459	25.7996139526367	26.2423820495605	26.2222881317139	26.1718063354492	26.2078609466553
	1.13100681954193	-0.792587280273438	Cre09.g394750.t1.2	14	14	14	46.6	46.6	46.6	48.299	0	101.33	4771700000	83	29.0251979827881	29.0322570800781	28.4577541351318	29.8581466674805	29.9398574829102	29.0949668884277
	0.0067034282331605	-0.00184313456217566	Cre09.g394850.t1.2	2	2	2	6	6	6	49.912	0	22.011	907640000	9	27.0597171783447	26.9950714111328	27.1889572143555	26.9846801757813	27.0461444854736	27.2184505462646
	0.831325844140771	-0.378507614135742	Cre09.g394880.t1.1	2	2	2	5.4	5.4	5.4	69.621	0	10.428	80714000	9	23.0920372009277	23.24729347229	23.7805671691895	23.6902980804443	23.8038063049316	23.7613162994385
	0.0960307100919481	-0.016335169474285	Cre09.g395250.t1.1	9	9	9	32.8	32.8	32.8	49.796	0	36.554	506220000	20	26.2566661834717	26.1410026550293	26.252721786499	26.2282104492188	26.1532726287842	26.3179130554199
	1.10833173966314	0.577075322469074	Cre09.g395350.t1.1;Cre01.g020850.t1.1	4	4	4	35.1	35.1	35.1	12.807	0	10.924	999260000	17	27.114559173584	27.0516510009766	27.6659393310547	26.7468872070313	26.4240474700928	26.929988861084
	0.973620185064053	-0.713591893513996	Cre09.g395650.t1.1	4	4	4	31.3	31.3	31.3	22.766	0	8.7474	394540000	15	25.7180862426758	25.6642990112305	24.9793243408203	26.5230541229248	26.28857421875	25.6908569335938
	0	-0.225694020589192	Cre09.g395800.t1.2	3	3	3	22.8	22.8	22.8	17.883	0	4.0263	173530000	11	24.7708225250244	24.8077907562256	24.6539249420166	NaN	24.9698734283447	NaN
	1.77669366113455	-0.46202278137207	Cre09.g395880.t1.1	4	4	4	6.6	6.6	6.6	83.127	0	25.906	102370000	10	23.8975372314453	23.6303424835205	23.5802631378174	24.1825294494629	24.0482654571533	24.2634162902832
	1.36474736489026	-0.214163462320961	Cre09.g396213.t1.1	19	19	19	64.9	64.9	64.9	30.579	0	323.31	273700000000	454	35.129207611084	35.2546920776367	35.0271301269531	35.4157638549805	35.3192825317383	35.318473815918
	0.0231066756027526	0.00299898783365649	Cre09.g396252.t1.1	20	20	20	48.6	48.6	48.6	54.651	0	95.787	3984900000	90	29.1130447387695	29.1538314819336	29.2453136444092	29.1763362884521	29.1950263977051	29.1318302154541
	0.0757702770138356	-0.102172215779621	Cre09.g396300.t1.2	19	19	19	55.4	55.4	55.4	59.802	0	164.44	1897800000	80	28.3615188598633	28.3558616638184	27.3177757263184	28.5151786804199	28.3517398834229	27.4747543334961
	0.368100747606796	-0.0800056457519531	Cre09.g396326.t1.1	19	19	19	26.8	26.8	26.8	114.28	0	99.424	1160200000	62	27.4475841522217	27.2713298797607	27.486234664917	27.3748435974121	27.4795417785645	27.5907802581787
	1.17508638485551	0.392527898152668	Cre09.g396400.t1.2;Cre01.g007051.t1.2;Cre11.g467567.t1.1	5	5	5	39.9	39.9	39.9	17.196	0	50.753	10256000000	95	30.5878143310547	30.5791168212891	30.9300880432129	30.0942115783691	30.4245223999023	30.4007015228271
+	2.52480181690851	1.44186019897461	Cre09.g396500.t1.1	10	10	10	48.4	48.4	48.4	31.066	0	37.783	556250000	20	26.6812362670898	26.5796031951904	27.2948265075684	25.3854808807373	25.4314460754395	25.413158416748
	0.869931496092544	-0.182180404663086	Cre09.g396600.t1.1	5	5	4	12.7	12.7	10.5	53.721	0	13.255	3019300000	14	28.6569690704346	28.7069492340088	28.4768028259277	28.8966312408447	28.6665496826172	28.8240814208984
	0.670070566918298	0.190517425537109	Cre09.g396650.t1.2	19	19	17	33.5	33.5	31.2	84.617	0	65.118	1801300000	57	28.0969276428223	28.2126636505127	28.1097354888916	27.9970645904541	27.7151565551758	28.1355533599854
	0.392980253489149	0.0578645070393904	Cre09.g397200.t1.2	18	18	18	40.6	40.6	40.6	59.81	0	107.89	3655000000	91	29.1635570526123	29.0231094360352	28.9880981445313	29.0174922943115	28.9394092559814	29.0442695617676
	1.75724987871006	0.479173024495445	Cre09.g397549.t1.1	6	6	6	14.3	14.3	14.3	94.369	0	38.941	756160000	20	27.1701641082764	26.7722835540771	27.0663032531738	26.5607643127441	26.5450553894043	26.4654121398926
	0.0297223844701858	0.00859133402506274	Cre09.g397697.t1.1	20	20	20	54.1	54.1	54.1	44.91	0	219.69	34108000000	236	32.2062377929688	32.2163619995117	32.0425415039063	32.1748924255371	32.2673225402832	31.9971523284912
	0.625327099780645	-0.200753211975098	Cre09.g398215.t1.1	4	4	4	16	16	16	37.982	0	6.6732	52001000	12	NaN	23.136287689209	22.9312076568604	23.2179622650146	23.3933582305908	23.0921821594238
	1.0581840938989	-0.399981180826821	Cre09.g398289.t1.1	4	4	4	19	19	19	36.24	0	21.86	356880000	12	25.44846534729	25.7394390106201	25.2249393463135	25.9884548187256	25.6790103912354	25.9453220367432
	0.532006058910075	0.945324897766113	Cre09.g398700.t1.2	2	2	2	4.9	4.9	4.9	42.71	0.00085082	2.2053	83223000	3	23.6113300323486	NaN	24.7317428588867	22.8585357666016	NaN	23.5938873291016
	0.600796804454363	-0.138631184895836	Cre09.g398850.t1.2	3	3	3	10.2	10.2	10.2	54.416	0	2.8919	122900000	7	24.2065753936768	23.9332809448242	24.183666229248	24.1805591583252	24.203441619873	24.3554153442383
+	3.84031574760174	3.50635655721029	Cre09.g399250.t1.2	4	4	4	29	29	29	21.649	0	72.398	2014000000	28	28.5974025726318	28.3081283569336	28.6407222747803	25.0671443939209	25.3656959533691	24.5943431854248
	1.06698911834796	0.309232711791992	Cre09.g399550.t1.2	2	2	2	3.6	3.6	3.6	54.74	0	3.5801	65983000	5	NaN	23.7696132659912	23.6429538726807	NaN	23.3237476348877	23.4703540802002
	0.00914110846884626	-0.00736109415690223	Cre09.g399912.t1.1	16	16	16	13.9	13.9	13.9	169.26	0	64.115	756730000	48	26.6627521514893	26.5640983581543	27.1920642852783	26.6940498352051	26.580322265625	27.1666259765625
	1.50786050984048	-0.668123245239258	Cre09.g400050.t1.1	10	10	10	26.9	26.9	26.9	60.072	0	61.356	904140000	46	26.9553775787354	26.6089363098145	26.2577819824219	27.2333393096924	27.2422714233398	27.3508548736572
	0.521879693932539	0.296254475911457	Cre09.g400553.t2.1;Cre09.g400553.t1.1	6	6	6	2.9	2.9	2.9	290.27	0	11.07	270920000	11	25.1920833587646	25.2357883453369	25.9218425750732	25.0637340545654	25.0841579437256	25.3130588531494
	0.930913945827251	-0.261131922403969	Cre09.g400627.t1.1	5	5	5	20	20	20	43.915	0	37.408	124420000	20	24.3316287994385	23.9443168640137	24.0675964355469	24.2519817352295	24.4683666229248	24.4065895080566
	0.480402898714799	0.0791104634602853	Cre09.g400650.t1.2	11	11	11	37.5	37.5	37.5	28.435	0	49.059	14851000000	97	31.0720157623291	31.0577564239502	30.9021778106689	30.9097061157227	31.0206871032715	30.8642253875732
	0.739638712549206	-0.467098553975422	Cre09.g401145.t1.1	3	3	3	11.6	11.6	11.6	47.722	0	28.053	147570000	9	24.4250240325928	23.9682483673096	24.6832466125488	NaN	24.8127918243408	24.8390846252441
	1.33448883734514	0.383272806803383	Cre09.g401515.t1.1	10	10	10	34.8	34.8	34.8	41.01	0	25.845	1231700000	33	27.7484245300293	27.8883800506592	27.4648208618164	27.4151420593262	27.247896194458	27.2887687683105
	0.33189750984349	0.5506591796875	Cre09.g401600.t1.2	2	2	2	28.7	28.7	28.7	15.124	0	3.7658	91480000	4	NaN	23.5302906036377	24.7589817047119	NaN	23.5487499237061	23.6392040252686
	0.54243363968273	0.172043482462566	Cre09.g401886.t1.1	16	16	16	53.8	53.8	53.8	39.449	0	118.9	5316500000	77	29.6683597564697	29.5296211242676	29.9023933410645	29.4249439239502	29.4554824829102	29.7038173675537
	0.563338334916588	-0.827954610188801	Cre09.g402100.t1.2	2	2	2	13.4	13.4	13.4	14.645	0	3.709	178880000	6	NaN	25.001485824585	23.3786182403564	24.8435478210449	25.1953926086426	25.015079498291
	0.1864460913122	0.124578475952148	Cre09.g402256.t2.1;Cre09.g402256.t1.1	6	6	6	4.9	4.9	4.9	173.98	0	28.542	353050000	17	25.5980129241943	25.3773937225342	26.1121940612793	25.7099876403809	25.3050785064697	25.6987991333008
	0.204409843867748	-0.125092824300129	Cre09.g402300.t1.2	4	4	4	44.9	44.9	44.9	10.015	0	6.9521	1085200000	17	26.8961982727051	26.9814167022705	27.6144924163818	27.1609649658203	27.3881282806396	27.3182926177979
	0.741268747016282	0.196511586507164	Cre09.g402450.t1.2	14	13	13	53.1	50.2	50.2	46.286	0	46.472	1183900000	39	27.4332466125488	27.4867706298828	27.73756980896	27.2614097595215	27.297191619873	27.5094509124756
	0.270999307157801	-0.172654469807945	Cre09.g402500.t1.2	13	13	11	20.6	20.6	18.7	96.909	0	54.265	601030000	32	26.2706699371338	25.8715000152588	26.7474002838135	26.4059886932373	26.4915504455566	26.5099945068359
	1.45033776232826	-1.86264419555664	Cre09.g402515.t1.1	14	14	14	28	28	28	75.753	0	37.113	1934000000	29	26.6027202606201	26.1031551361084	27.9833755493164	28.4704551696777	28.6650238037109	29.1417045593262
	0.381487991694678	-0.156359990437824	Cre09.g402750.t1.2	5	5	5	7	7	7	98.434	0	6.8636	96389000	8	NaN	23.6351127624512	24.0194549560547	23.8616428375244	24.0826148986816	24.0066738128662
	0.559601797062586	0.19401423136393	Cre09.g402775.t1.1	21	21	21	33	33	33	85.086	0	57.62	2738600000	67	28.7025299072266	28.663667678833	28.9145336151123	28.4477024078369	28.4200916290283	28.8308944702148
	0	0.271811803181965	Cre09.g402800.t1.1	2	2	2	11.3	11.3	11.3	34.921	0	6.907	18263000	8	NaN	21.9630336761475	NaN	21.8196792602539	21.6021823883057	21.6518039703369
	0.0389743291393076	0.01611328125	Cre09.g402950.t1.1	9	9	9	25.2	25.2	25.2	47.203	0	90.844	751160000	30	26.9483776092529	26.9403324127197	26.5559768676758	26.8041515350342	26.8900623321533	26.7021331787109
	0.00414097671106736	-0.00347995758056641	Cre09.g403034.t1.1	3	3	3	27.2	27.2	27.2	21.867	0	4.4011	232550000	10	NaN	25.0402603149414	24.6782035827637	24.677074432373	NaN	25.0483493804932
	0.0110034442468065	-0.00252151489257813	Cre09.g403182.t1.1	10	10	10	7.3	7.3	7.3	194.91	0	26.209	247150000	25	25.0648040771484	25.2378673553467	25.2690296173096	25.1114768981934	25.239688873291	25.228099822998
	0.864039937774569	0.540778477986656	Cre09.g403219.t1.1	2	2	2	10.9	10.9	10.9	23.818	0	6.9177	276130000	8	25.6043338775635	25.1481018066406	25.63942527771	24.7146587371826	24.6447143554688	25.4101524353027
	1.94956345047632	-0.405302047729492	Cre09.g403800.t1.2	43	43	42	12.6	12.6	12.5	519.88	0	121.26	1610200000	99	27.7946395874023	27.7415618896484	27.5405254364014	28.001636505127	28.1454010009766	28.1455955505371
+	2.46045534940646	-0.774802525838215	Cre09.g403900.t1.2	8	8	7	31.6	31.6	29	38.389	0	195.51	640300000	22	26.2725944519043	26.1736373901367	25.973445892334	26.8080863952637	27.0915412902832	26.8444576263428
	0.46012991309619	-0.203106562296547	Cre09.g404000.t1.1	8	8	8	54	54	54	22.61	0	135.71	4078500000	53	29.120231628418	29.1809196472168	28.6291275024414	29.2882843017578	29.2184257507324	29.0328884124756
	1.23690921734113	-0.257830619812012	Cre09.g404500.t1.1	2	2	2	1.1	1.1	1.1	282.41	0	3.6167	102950000	7	NaN	23.4271354675293	23.631010055542	23.8490962982178	23.7481689453125	23.7634449005127
	0.273273862004249	-0.137732187906899	Cre09.g404650.t1.2	11	11	11	16	16	16	98.82	0	28.411	286830000	23	25.2455043792725	25.3071994781494	25.4414234161377	25.2126369476318	25.3459739685059	25.8487129211426
	0.00252342265767443	0.000902811686199101	Cre09.g405050.t1.2	13	13	13	45	45	45	29.669	0	36.565	2418400000	62	28.2724418640137	28.356071472168	28.586597442627	28.3538856506348	28.3169574737549	28.5415592193604
	0.525024437298927	0.247774759928387	Cre09.g405400.t1.2	5	5	5	45.5	45.5	45.5	15.117	0	11.708	473850000	12	26.0700969696045	25.7439136505127	26.3892936706543	25.9986476898193	25.7648124694824	25.6965198516846
	0.222742867038484	-1.02205530802409	Cre09.g405500.t1.1	12	12	12	67.1	67.1	67.1	26.652	0	181.05	2818100000	30	25.7123775482178	25.4620761871338	29.9522705078125	27.1632690429688	26.8876247406006	30.141996383667
	1.61909869112468	0.366706848144531	Cre09.g405550.t1.2	3	3	3	11.9	11.9	11.9	29.205	0	7.151	89677000	8	24.2071723937988	24.0972385406494	NaN	23.7672901153564	NaN	23.8037071228027
+	2.78780866439186	-0.695770899454754	Cre09.g405800.t1.2	3	3	3	27.9	27.9	27.9	21.206	0	13.166	399960000	9	NaN	25.6329517364502	25.5104465484619	26.2485466003418	26.2199649810791	26.3338985443115
	0.210205533241363	-0.0565706888834647	Cre09.g405850.t1.1	12	12	12	29.1	29.1	29.1	52.607	0	49.981	5685600000	64	29.6394462585449	29.714485168457	29.6214618682861	29.6482162475586	29.5846099853516	29.9122791290283
	0.499345998329114	-0.0880292256673201	Cre09.g406050.t1.2	20	20	20	48.4	48.4	48.4	65.238	0	58.513	2632900000	80	28.6205883026123	28.5566558837891	28.365571975708	28.5930976867676	28.5960865020752	28.6177196502686
	0.489052849109736	-0.26792271931966	Cre09.g406200.t1.2	6	6	6	13.7	13.7	13.7	61.323	0	25.596	502020000	27	26.2525043487549	26.2466087341309	25.7731647491455	26.5323429107666	26.5411014556885	26.0026016235352
	0.172838713016906	-0.154176712036133	Cre09.g406600.t1.1	3	3	3	13	13	13	37.633	0	24.821	173730000	8	24.4848670959473	24.7679481506348	24.628173828125	24.5533275604248	24.3629913330078	25.4272003173828
	0.628707217641761	-0.202328999837238	Cre09.g406983.t1.1	3	3	3	19.8	19.8	19.8	31.972	0	21.117	296180000	13	25.3563232421875	25.192346572876	25.484806060791	25.5388107299805	25.7544269561768	25.347225189209
	2.59169836313305	-0.524876276652016	Cre09.g407016.t1.1	4	4	4	39.3	39.3	39.3	14.503	0	14.048	499420000	14	25.9300346374512	26.024959564209	25.8532676696777	26.4224281311035	26.5793151855469	26.3811473846436
	0.246769459149489	0.0774332682291679	Cre09.g407700.t1.2	10	10	10	31.9	31.9	31.9	53.919	0	254.04	3014800000	71	28.730655670166	28.6701679229736	28.8282642364502	28.4557189941406	28.6879577636719	28.8531112670898
	0.508587430102613	0.250400543212891	Cre09.g408200.t1.2	4	4	4	24.5	24.5	24.5	22.101	0	24.902	1680100000	23	28.0834980010986	27.7371196746826	28.3467178344727	27.5864906311035	27.8147010803223	28.0149421691895
	0.347241028831943	0.158407211303711	Cre09.g408851.t1.1;Cre09.g408851.t2.1;Cre09.g408825.t1.1	5	5	5	21.8	21.8	21.8	47.427	0	22.763	278980000	19	25.5653781890869	25.1844234466553	25.5507183074951	25.0884094238281	25.5545864105225	25.1823024749756
	0.10630118274916	0.104704538981117	Cre09.g409100.t1.2	5	5	5	31.2	31.2	31.2	30.562	0	77.997	258060000	15	25.6218738555908	25.5205821990967	24.7369632720947	25.524772644043	25.2637748718262	24.7767581939697
	0.281065219555016	-0.0745792388916016	Cre09.g409350.t1.2	19	19	19	40.8	40.8	40.8	69.918	0	75.53	2497500000	77	28.6659736633301	28.4589672088623	28.325216293335	28.6029682159424	28.5923480987549	28.4785785675049
	2.01321231536571	0.411394119262695	Cre09.g409500.t1.2	5	5	5	28.6	28.6	28.6	32.534	0	28.035	607540000	17	26.7121410369873	26.7441959381104	26.5668296813965	26.2339420318604	26.1593284606934	26.3957138061523
	1.66081759121415	-0.626209259033203	Cre09.g410250.t1.1;REV__Cre03.g204950.t1.2	5	4	4	41.5	37.8	37.8	18.734	0	10.146	698880000	19	26.5887794494629	26.0754928588867	26.3040332794189	27.0058174133301	27.0616760253906	26.7794399261475
	0.327466459345265	0.131009101867676	Cre09.g410300.t1.1;Cre14.g623350.t1.2	4	3	3	2.2	1.8	1.8	211.1	0	5.4193	82330000	10	NaN	23.8894824981689	23.7242164611816	23.5787677764893	23.9022388458252	23.5465145111084
	1.3341304087016	-0.262635548909504	Cre09.g410600.t1.1	6	6	6	23.5	23.5	23.5	38.699	0	86.627	604920000	19	26.214822769165	26.5120162963867	26.3098888397217	26.5657997131348	26.662073135376	26.5967617034912
	1.49122726944925	-0.418858210245769	Cre09.g410650.t1.2;Cre09.g410650.t3.1;Cre09.g410650.t2.1	10	10	10	36	36	36	46.533	0	52.126	914570000	32	26.7146320343018	26.8534088134766	26.6412734985352	27.3476486206055	27.1658592224121	26.9523811340332
	1.28692630111774	-0.354579289754231	Cre09.g410700.t1.2	16	16	16	62.2	62.2	62.2	44.852	0	240.23	8796000000	104	30.134672164917	30.28835105896	29.9515762329102	30.6120166778564	30.5051212310791	30.3211994171143
	0.0576915210495463	-0.0142459869384766	Cre09.g411100.t2.1;Cre09.g411100.t1.2	5	5	5	31.2	31.2	31.2	19.308	0	29.373	8506900000	41	30.3441390991211	30.2570991516113	30.2652835845947	30.3412780761719	30.4199104309082	30.1480712890625
	0.405852230701278	-0.185286204020183	Cre09.g411200.t1.2	9	9	9	47.1	47.1	47.1	33.172	0	78.694	1266900000	28	27.5763626098633	27.4903717041016	27.1276054382324	27.7798156738281	27.6489028930664	27.3214797973633
	0.0209515553638446	-0.00847307840983191	Cre09.g411900.t1.1	20	20	20	60	60	60	52.743	0	256.84	9234700000	141	30.0339374542236	30.1439437866211	30.4485492706299	30.2492065429688	30.1139621734619	30.2886810302734
	2.82582913654323	-0.246245066324875	Cre09.g412100.t1.2	9	9	9	41.4	41.4	41.4	24.057	0	169.71	52641000000	131	32.7764701843262	32.7986335754395	32.8210334777832	33.0631523132324	33.0836486816406	32.9880714416504
	0.168458497056586	0.0443366368611642	Cre09.g412150.t1.1	2	2	2	2.8	2.8	2.8	98.546	0	5.5136	34805000	6	NaN	22.4209575653076	22.6666793823242	22.4520664215088	22.5116653442383	22.5347137451172
	0	0.0506598154703788	Cre09.g412750.t1.2	5	5	5	5.5	5.5	5.5	139.96	0	7.8338	51345000	8	NaN	23.3589057922363	NaN	23.2084369659424	23.3003368377686	23.4159641265869
	0	0.218236287434895	Cre09.g413750.t1.1	5	5	5	15.5	15.5	15.5	50.304	0	8.9647	157440000	7	NaN	NaN	24.8757247924805	24.6078929901123	24.7318992614746	24.6326732635498
	0.301571149009784	-0.0470396677652971	Cre09.g414050.t1.2	12	12	12	37.8	37.8	37.8	49.648	0	159.7	1580900000	53	27.8072261810303	27.8473873138428	27.7774353027344	27.7489356994629	27.8679122924805	27.95631980896
	1.01889827240538	0.404080708821613	Cre09.g414200.t1.2	9	9	9	31.6	31.6	31.6	36.867	0	29.057	814330000	48	26.934720993042	26.7737922668457	27.2375392913818	26.3327045440674	26.6420993804932	26.7590065002441
	0.140445536956148	0.0363318125406877	Cre09.g415550.t1.2	21	21	21	71.9	71.9	71.9	48.412	0	323.31	12358000000	182	30.7874488830566	30.7931213378906	30.9480285644531	30.7158756256104	30.7376346588135	30.9660930633545
	0.77069024111751	-0.622063318888348	Cre09.g415600.t2.1;Cre09.g415600.t1.1	4	4	4	10.4	10.4	10.4	47.349	0	14.427	121200000	7	NaN	23.8293895721436	23.9197978973389	24.2171936035156	24.243724822998	25.029052734375
	0.28105517439917	-0.0963370005289725	Cre09.g415700.t1.2	8	8	8	33.5	33.5	33.5	33.459	0	48.77	1083600000	33	27.3618545532227	27.3308258056641	26.9410057067871	27.299201965332	27.3571624755859	27.2663326263428
	0.0830714980211804	0.0310401916503906	Cre09.g415800.t1.2	23	23	23	48.4	48.4	48.4	78.821	0	104.03	3344700000	86	28.923770904541	29.0011520385742	28.588565826416	28.8681774139404	28.8149757385254	28.7372150421143
	0.56757833491026	-0.103785832722981	Cre09.g415850.t1.2	11	11	11	63.8	63.8	63.8	32.692	0	110.46	1963500000	71	27.7958793640137	27.9054088592529	27.9661483764648	27.875020980835	28.0959224700928	28.0078506469727
	1.00985810338342	-0.674846013387043	Cre09.g415950.t1.2	9	9	9	45.4	45.4	45.4	22.235	0	31.629	4585600000	62	29.2056903839111	29.2988090515137	28.4652481079102	29.8385334014893	29.8303203582764	29.3254318237305
	0.124426257133991	0.0592702229817732	Cre09.g416000.t1.2	3	3	3	5.3	5.3	5.3	77.877	0	5.0151	120380000	6	23.8723926544189	24.1835155487061	24.4726505279541	24.0809097290039	24.1305332183838	24.1393051147461
	0.643026727688302	-0.450069427490238	Cre09.g416050.t1.2	28	28	28	74.6	74.6	74.6	49.021	0	323.31	31715000000	231	31.6401786804199	31.6491165161133	32.3305244445801	32.1120681762695	32.0983924865723	32.7595672607422
	0.450716812400982	0.115008672078449	Cre09.g416150.t1.2	11	11	11	73.9	73.9	73.9	22.203	0	209.46	6770300000	68	30.1099853515625	29.8320732116699	30.1490421295166	29.8511028289795	29.8906002044678	30.0043716430664
	0.158334623832481	-0.0332667032877616	Cre09.g416350.t1.2	14	14	14	45.8	45.8	45.8	37.436	0	199.53	6294200000	85	29.8607978820801	29.7256107330322	29.8794250488281	29.7314338684082	29.9084186553955	29.92578125
	0.153966247743539	-0.0274848937988281	Cre09.g416750.t1.2	23	23	23	54.2	54.2	54.2	56.779	0	155.78	3621700000	93	29.0370063781738	29.0853481292725	28.8907299041748	28.9876918792725	29.0942363739014	29.0136108398438
	0.196254814812171	0.0390726725260429	Cre09.g416800.t1.2	9	9	9	59.2	59.2	59.2	22.779	0	100.87	1686600000	30	28.1294727325439	28.0173854827881	27.8723812103271	28.0025482177734	27.9461479187012	27.9533252716064
	1.53803134780167	0.385234196980793	Cre09.g416850.t1.2	9	9	9	8.7	8.7	8.7	165.19	0	34.937	303580000	32	25.5536499023438	25.6146755218506	25.6919231414795	25.2180805206299	25.430362701416	25.0561027526855
+	2.53417100067651	0.842808405558266	Cre09.g417150.t1.2	13	13	13	32.5	32.5	32.5	56.157	0	62.945	2110000000	48	28.6927871704102	28.4840068817139	28.6342258453369	27.8794097900391	27.8707370758057	27.5324478149414
	0.0299384945938339	0.00960350036621094	Cre09.g417200.t1.2	18	18	17	68.3	68.3	66.7	42.949	0	146.24	3389500000	63	29.0580673217773	29.0454139709473	28.8347282409668	29.0230312347412	29.0739307403564	28.8124370574951
	0.379530954251003	-0.502391815185547	Cre10.g417500.t1.2	2	2	2	9.9	9.9	9.9	34.161	0	4.5528	99222000	6	23.2292728424072	24.1238422393799	NaN	24.3921146392822	23.965784072876	NaN
	0.401343548468825	0.108989715576172	Cre10.g417700.t1.2	22	22	22	56.5	56.5	56.5	43.508	0	193.41	19846000000	173	31.5163898468018	31.4787044525146	31.2078094482422	31.2512397766113	31.4127616882324	31.2119331359863
	0.0820829311019321	-0.0122254689534493	Cre10.g417950.t1.2	5	5	5	8.7	8.7	8.7	86.852	0	12.074	510730000	12	26.2775497436523	26.2545413970947	26.2043190002441	26.3531951904297	26.2013301849365	26.2185611724854
	0.667347014278788	0.21599515279134	Cre10.g418100.t1.1	8	8	8	41.9	41.9	41.9	27.646	0	33.727	1529900000	49	27.8865795135498	27.7343425750732	28.1058444976807	27.6251258850098	27.5646362304688	27.8890190124512
	0	-2.08965492248535	Cre10.g418450.t1.2	2	2	2	35.4	35.4	35.4	8.8902	0	24.838	235220000	13	NaN	23.5016670227051	NaN	25.5295162200928	25.6721725463867	25.5722770690918
	1.88893210074377	-0.240125020345054	Cre10.g418950.t2.1;Cre10.g418950.t1.1	14	14	13	19	19	18	107.61	0	74.61	639800000	39	26.5406742095947	26.4465427398682	26.3863868713379	26.6361637115479	26.70530128479	26.752513885498
	0.792954129570714	-0.142730712890625	Cre10.g419050.t1.1	11	11	1	20.2	20.2	2.5	81.065	0	48.565	629270000	35	26.4898357391357	26.5376262664795	26.4122543334961	26.7659759521484	26.5147266387939	26.5872058868408
	1.70605326174598	0.371790568033855	Cre10.g419950.t1.1	10	10	10	24.8	24.8	24.8	62.404	0	86.472	625000000	27	26.7749252319336	26.774169921875	26.6419620513916	26.363977432251	26.508695602417	26.2030124664307
	0.994004149714398	0.263778686523438	Cre10.g420100.t1.2	2	2	2	7	7	7	36.876	0	5.7524	128810000	5	NaN	24.6611747741699	24.3706588745117	24.2231712341309	24.2322788238525	24.3009643554688
	1.70819445967134	-0.590365727742512	Cre10.g420350.t1.2	3	3	3	48.5	48.5	48.5	10.77	0	82.385	19692000000	41	30.9397869110107	31.2056560516357	31.3966255187988	31.6219158172607	31.7809352874756	31.9103145599365
	0.379825598347655	-0.104437510172524	Cre10.g420700.t1.2	3	3	3	42.7	42.7	42.7	8.2685	0	9.6182	2058600000	26	27.8921489715576	27.9345531463623	27.9134216308594	27.8745517730713	27.9339332580566	28.2449512481689
	0.170937535821393	-0.0991153717041016	Cre10.g420750.t1.2	5	5	5	60	60	60	12.001	0	32.667	9935600000	44	30.352897644043	30.5603790283203	29.8474922180176	30.3878211975098	30.2412719726563	30.4290218353271
	0.436850611726969	0.0781606038411446	Cre10.g420900.t1.2	4	4	4	4.3	4.3	4.3	98.864	0	4.4894	146840000	9	24.4065895080566	24.4187984466553	24.6116676330566	24.3243675231934	24.434663772583	24.4435424804688
	0.549183605257971	0.377192815144856	Cre10.g421300.t1.2	7	7	7	25.5	25.5	25.5	42.537	0	75.461	465560000	18	25.9615077972412	25.7627620697021	26.7054328918457	25.6149005889893	25.7274913787842	25.9557323455811
	0.702070917420251	-0.315350214640301	Cre10.g421600.t1.2	19	19	19	39.3	39.3	39.3	69.591	0	109.63	2367800000	58	28.4246234893799	28.3131980895996	27.9606342315674	28.7243270874023	28.6697959899902	28.2503833770752
	0.262837259160458	0.257300059000649	Cre10.g421700.t1.2	16	16	16	29.5	29.5	29.5	76.883	0	178.3	1369000000	56	27.4512042999268	27.3642768859863	28.2015838623047	27.1142616271973	27.1439437866211	27.9869594573975
	0.287741770794019	-0.0288810729980469	Cre10.g422000.t1.2	11	11	11	22.2	22.2	22.2	63.526	0	31.318	671130000	37	26.6324253082275	26.5973300933838	26.6109085083008	26.6514358520508	26.5704383850098	26.7054328918457
	0.525925211390273	0.493100484212238	Cre10.g422150.t1.1	4	4	4	7.4	7.4	7.4	72.179	0	31.84	243800000	12	NaN	25.1695537567139	25.8531475067139	24.7281150817871	24.8513851165771	25.4752502441406
	0.715107179235693	-0.70189603169759	Cre10.g422300.t1.2	4	4	4	24.5	24.5	24.5	21.395	0	17.03	778820000	14	26.7824420928955	26.7747993469238	25.7535839080811	27.4861583709717	27.3688621520996	26.5614929199219
	0.609769460131257	-0.187990188598633	Cre10.g422600.t1.1	17	17	17	44.6	44.6	44.6	52.233	0	41.113	2327000000	56	28.385046005249	28.3580017089844	28.3143215179443	28.3643608093262	28.4472675323486	28.8097114562988
	2.07590324026574	0.694541931152344	Cre10.g423250.t1.2	7	7	7	29.7	29.7	29.7	36.37	0	51.863	466320000	25	26.2267780303955	26.3165512084961	26.6018714904785	25.5784511566162	25.8621158599854	25.6210079193115
	0.00985924433762793	-0.00335057576497277	Cre10.g423300.t1.1	13	13	13	27.6	27.6	27.6	83.982	0	93.442	1571300000	39	27.7577991485596	27.7325325012207	28.0450496673584	27.7577991485596	27.857982635498	27.929651260376
	1.53519861235351	-0.401662826538086	Cre10.g423500.t1.2	8	8	8	32.3	32.3	32.3	28.831	0	42.704	2062800000	42	27.9971733093262	27.9417896270752	27.7282562255859	28.3321914672852	28.4191665649414	28.120849609375
	1.15524116676524	-0.833707173665363	Cre10.g423650.t1.2	7	7	7	31.8	31.8	31.8	18.535	0	11.508	2263100000	23	28.0533618927002	28.2093677520752	27.4717350006104	29.1215915679932	28.8538856506348	28.2601089477539
	0.693079114338388	0.209326426188152	Cre10.g423800.t1.1	2	2	2	2.1	2.1	2.1	107.6	0	2.6596	50048000	2	23.1135292053223	22.9485816955566	23.2894020080566	22.8789176940918	NaN	22.9367713928223
	2.45029137586593	-0.301039377848308	Cre10.g424100.t1.2	10	10	10	41.4	41.4	41.4	31.133	0	19.854	9751600000	70	30.2809600830078	30.3241004943848	30.2441120147705	30.6695766448975	30.5516052246094	30.5311088562012
	0.801065227783014	0.168827056884766	Cre10.g424400.t1.2	5	5	5	23.7	23.7	23.7	29.133	0	30.957	541080000	12	26.2885570526123	26.4111232757568	26.574197769165	26.2175445556641	26.3575992584229	26.192253112793
	1.34742765934004	0.25713284810384	Cre10.g424450.t1.2	8	8	8	35.7	35.7	35.7	37.155	0	42.724	1617700000	36	27.7523860931396	27.9622364044189	28.036376953125	27.7099742889404	27.6173686981201	27.6522579193115
	0.336152145387233	0.174232482910156	Cre10.g425700.t1.2	5	5	5	12.9	12.9	12.9	85.147	0	43.562	145150000	12	24.5507469177246	24.2019481658936	24.8017845153809	24.2981014251709	24.1546821594238	24.5789985656738
	0.219766588788806	0.0957883199055978	Cre10.g425900.t1.2	8	8	8	49	49	49	28.228	0	118.26	5912700000	40	29.9733638763428	29.40993309021	29.7683925628662	29.6125087738037	29.5541324615479	29.6976833343506
	0.439749740416521	-0.10309664408366	Cre10.g425950.t1.2	8	8	8	37.6	37.6	37.6	33.678	0	32.879	620800000	34	26.5732440948486	26.594913482666	26.2879772186279	26.5611438751221	26.6232414245605	26.5810394287109
+	2.8839374934934	-0.738661448160808	Cre10.g426400.t1.1	3	3	3	15.5	15.5	15.5	31.142	0	7.0537	130160000	10	23.9021453857422	23.9799785614014	23.7747478485107	24.6847991943359	24.4848670959473	24.7031898498535
	0.282529832725983	-0.212738037109375	Cre10.g427250.t1.2	2	2	2	27.5	27.5	27.5	13.904	0	10.651	141500000	12	24.2313995361328	NaN	24.495397567749	24.8188018798828	NaN	24.3334712982178
	1.42101645676612	-0.672524134318035	Cre10.g427300.t1.2	7	7	7	15.4	15.4	15.4	77.362	0	40.267	933610000	27	26.9592533111572	26.7083301544189	26.2967357635498	27.2055511474609	27.5385284423828	27.2378120422363
	0.838477162677377	-0.11759821573893	Cre10.g427700.t1.2	24	24	23	49.5	49.5	47.8	67.315	0	258.11	7467400000	116	30.0199584960938	29.9719944000244	29.8487758636475	30.0245895385742	30.1454010009766	30.0235328674316
	0.460727385949206	0.148160298665367	Cre10.g428050.t1.1	20	20	20	23.8	23.8	23.8	120.37	0	90.448	976590000	61	27.2594356536865	26.9712562561035	27.3930473327637	26.9604682922363	27.0461444854736	27.1726455688477
	1.40120919209047	0.438664754231773	Cre10.g428200.t1.2	5	5	5	24.7	24.7	24.7	35.93	0	171.82	1350400000	26	27.7396965026855	27.7945785522461	27.9980354309082	27.1848964691162	27.4214973449707	27.6099224090576
	0.0142010399028046	-0.00496610005696851	Cre10.g428650.t1.2	8	8	8	12.9	12.9	12.9	80.058	0	25.164	201630000	20	25.0805435180664	24.7547073364258	24.8406219482422	24.7736415863037	24.9748249053955	24.9423046112061
	1.15300356180238	0.154801050821941	Cre10.g428750.t1.1	28	28	28	19.1	19.1	19.1	224.33	0	66.433	1309200000	76	27.6949138641357	27.5869197845459	27.7325973510742	27.4693298339844	27.6078777313232	27.4728202819824
	1.61930251855435	-0.75295861562093	Cre10.g428850.t1.2	2	2	2	22.2	22.2	22.2	12.982	0	4.3963	147400000	9	24.4067192077637	24.2175617218018	23.9335517883301	NaN	24.9462814331055	24.9315242767334
	1.77453475449118	0.561822891235352	Cre10.g429100.t1.2	24	24	24	54.8	54.8	54.8	61.392	0	323.31	5497200000	132	29.7102203369141	29.5849685668945	29.891773223877	29.2231540679932	29.3249588012695	28.9533805847168
	0.17828728177371	-0.096108118693035	Cre10.g429150.t1.2	6	6	6	23.5	23.5	23.5	36.054	0	20.949	242430000	21	25.4209823608398	25.1006107330322	24.8927745819092	25.2558040618896	25.4572620391846	24.9896259307861
	0.0523067574256704	-0.0510145823160819	Cre10.g430150.t1.2	7	7	7	16.9	16.9	16.9	49.555	0	16.52	581800000	30	26.5196094512939	26.3896064758301	26.0424957275391	26.6508884429932	26.6928539276123	25.7610130310059
	0.786210502150993	-0.366958618164063	Cre10.g430400.t1.2	2	2	2	20.2	20.2	20.2	10.585	0	5.7724	368160000	13	NaN	25.7926063537598	25.736629486084	26.2533168792725	26.3155841827393	25.8258285522461
	0.324996014458868	-0.117326736450195	Cre10.g430501.t1.1	24	24	24	41	41	41	72.891	0	133.42	3466600000	94	29.0817985534668	29.0358009338379	28.6760654449463	29.0786972045898	29.159761428833	28.9071865081787
	0.637679226157595	-0.630067189534504	Cre10.g431850.t1.2	3	3	3	25	25	25	19.249	0	11.584	85083000	8	23.3828449249268	23.228422164917	23.5421504974365	NaN	24.5553760528564	23.4737033843994
	0.166942159262224	-0.0457534790039063	Cre10.g432000.t1.2	10	10	10	11.7	11.7	11.7	128.88	0	25.042	431640000	26	25.8794460296631	25.7851409912109	26.0564556121826	26.0115013122559	25.8210182189941	26.0257835388184
	0.316277712190085	-0.106164932250977	Cre10.g432800.t1.2	10	10	10	46.6	46.6	46.6	30.706	0	143.83	8456400000	90	30.2397937774658	30.2930736541748	30.0574989318848	30.399377822876	30.4401550292969	30.0693283081055
	0.569022302645184	0.329095204671223	Cre10.g432900.t1.2	4	4	4	8.3	8.3	8.3	44.64	0	6.3389	145120000	8	24.3010349273682	24.3252601623535	24.9660053253174	24.4112510681152	24.2490901947021	23.944673538208
	0.324227229747312	-0.26401646931966	Cre10.g433000.t1.1	17	17	17	21.2	21.2	21.2	117.67	0	26.375	912290000	30	27.1174354553223	26.8857650756836	26.6186294555664	27.4073829650879	27.4709606170654	26.5355358123779
	1.31623341486903	-0.396430333455402	Cre10.g433400.t1.2	4	4	4	50	50	50	11.754	0	7.6566	226310000	12	24.912691116333	24.6585636138916	24.9191627502441	25.243579864502	25.4113807678223	25.0247478485107
	0.781060235075747	-0.316511789957683	Cre10.g433600.t1.2	19	19	19	49	49	49	65.896	0	129.25	3642000000	88	28.9542961120605	28.8330688476563	28.5338954925537	29.0407466888428	29.3518657684326	28.8781833648682
	0.948902547054044	0.143738110860188	Cre10.g433950.t1.1	3	3	3	19.9	19.9	19.9	16.085	0	11.278	1277300000	21	NaN	27.7569732666016	27.8847751617432	27.7321453094482	27.6156158447266	27.6836471557617
	0.394599548132855	0.101469675699867	Cre10.g434200.t1.1	7	7	7	37	37	37	18.84	0	66.04	1448700000	30	27.8090057373047	27.6407222747803	27.9366321563721	27.5996017456055	27.6594219207764	27.8229274749756
	0.180676030330582	-0.0888322194417306	Cre10.g434250.t1.2	5	5	5	43.2	43.2	43.2	25.45	0	31.648	271820000	12	25.5076675415039	25.4855442047119	25.3957138061523	25.7892761230469	25.314338684082	NaN
	0.692728116125377	-0.182377497355141	Cre10.g434400.t1.2	3	3	3	2.1	2.1	2.1	237.48	0	5.9684	141630000	10	24.2636318206787	24.2398719787598	24.4234867095947	24.5283851623535	24.2936172485352	24.65212059021
	0.270618595607653	-0.0929584503173828	Cre10.g434450.t1.2	13	13	13	42.3	42.3	42.3	43.654	0	42.12	3686500000	70	28.8523082733154	28.8061504364014	29.1671524047852	28.8929309844971	29.0503025054932	29.1612529754639
	0.197424754594821	-0.0431454976399728	Cre10.g434750.t1.2	26	26	26	63.6	63.6	63.6	60.212	0	321.07	18425000000	172	31.3185081481934	31.3068790435791	31.1132793426514	31.3276920318604	31.3526344299316	31.1877765655518
	0.325196261857056	0.0850397745768241	Cre10.g435300.t2.1;Cre10.g435300.t1.2	6	6	6	20.3	20.3	20.3	57.119	0	49.111	1242100000	31	27.3569946289063	27.3463802337646	27.6560821533203	27.3126792907715	27.3582534790039	27.4334049224854
	0.344885947959543	-0.0932343800862618	Cre10.g435800.t1.2	21	21	21	58.1	58.1	58.1	44.738	0	100.41	7874600000	119	30.1322212219238	30.233865737915	29.8986511230469	30.2345504760742	30.2322635650635	30.0776271820068
	0.841118398987013	0.272907257080078	Cre10.g436050.t1.2	8	8	8	43.6	43.6	43.6	25.915	0	67.954	11054000000	84	30.7196350097656	30.3725414276123	30.7113704681396	30.3071517944336	30.5075798034668	30.170093536377
	0.16617523531857	-0.0930385589599609	Cre10.g436350.t1.1	6	6	6	23.2	23.2	23.2	36.555	0	15.219	384660000	19	25.9787139892578	25.5842838287354	25.7753505706787	25.856143951416	26.1880321502686	25.5732879638672
	0.914285057574942	-0.378689448038738	Cre10.g436500.t1.2	5	5	5	21.5	21.5	21.5	32.325	0	23.621	540190000	18	26.3274192810059	26.2682628631592	25.8449363708496	26.6354713439941	26.6547183990479	26.2864971160889
+	2.34186835211476	2.29938888549805	Cre10.g436550.t1.2	12	12	12	66.9	66.9	66.9	32.314	0	47.98	24377000000	95	32.7584342956543	32.5466232299805	31.9190807342529	30.4775943756104	30.3578338623047	29.4905433654785
	0	0.42142613728841	Cre10.g436650.t1.1	3	3	3	6.7	6.7	6.7	76.511	0	6.5529	92515000	9	24.318172454834	23.8489055633545	23.8911533355713	NaN	23.5979843139648	NaN
	0.638683225182032	0.676424980163574	Cre10.g437950.t1.2	4	4	4	3.5	3.5	3.5	145.69	0	5.3978	198300000	7	25.196704864502	25.7170925140381	24.8814296722412	24.1569976806641	25.0203037261963	NaN
	0.0527025914261326	0.0159816741943359	Cre10.g438700.t1.1	4	4	4	5.7	5.7	5.7	101.81	0	8.1601	192640000	7	24.8659439086914	24.7959537506104	24.787956237793	24.6703357696533	24.9309368133545	NaN
	0.0577948347880496	-0.0118370056152344	Cre10.g439100.t1.2	21	21	21	48.8	48.8	48.8	59.325	0	160.89	3962000000	87	29.1059951782227	29.1876583099365	28.9659004211426	29.0897998809814	29.0534381866455	29.1518268585205
	0.839306413180533	0.381204605102539	Cre10.g439150.t1.2	12	12	12	43.9	43.9	43.9	47.666	0	109.42	1050500000	34	27.4281425476074	27.2524147033691	27.6251258850098	26.7846908569336	26.9786930084229	27.3986854553223
	1.03879101650168	-0.252546310424805	Cre10.g439400.t1.1	12	12	12	36.2	36.2	36.2	54.826	0	86.095	784680000	33	26.7088565826416	26.8897151947021	26.6000289916992	27.0229511260986	27.0956707000732	26.8376178741455
+	3.15464531637853	0.692117691040039	Cre10.g439550.t2.1;Cre10.g439550.t1.1	6	6	6	25.9	25.9	25.9	45.493	0	16.982	736390000	15	27.1683483123779	26.9562644958496	26.9840278625488	26.3068866729736	26.3205165863037	26.4048843383789
	0.923263876935068	0.165953954060871	Cre10.g439850.t1.2	15	15	15	23.2	23.2	23.2	73.119	0	92.065	5515500000	56	29.7776222229004	29.652889251709	29.7429904937744	29.4194087982178	29.5781993865967	29.6780319213867
	1.12173535736837	0.324817021687828	Cre10.g439900.t1.2	14	14	14	15.3	15.3	15.3	120.89	0	57.599	965830000	45	27.1699733734131	27.1670093536377	27.4448223114014	26.7439384460449	26.9809818267822	27.0824337005615
	1.39288326486023	-0.21746826171875	Cre10.g440050.t1.2	19	19	19	55.6	55.6	55.6	47.99	0	93.375	5514700000	128	29.4603538513184	29.5621452331543	29.3695487976074	29.7061424255371	29.747673034668	29.5906372070313
	2.05589101292721	-0.433382670084637	Cre10.g440450.t1.2	4	4	4	25	25	25	15.879	0	10.011	3150400000	22	28.8136615753174	28.5063896179199	28.6164932250977	29.0712985992432	29.1029205322266	29.0624732971191
	0.500043950931341	-0.134026209513348	Cre10.g440900.t1.2	5	5	5	20.1	20.1	20.1	33.994	0	9.1456	206490000	12	24.9405574798584	24.6163311004639	24.9876747131348	25.0004539489746	24.9703121185303	24.9758758544922
	0.64824483094217	-0.101522445678711	Cre10.g441200.t1.2	19	19	19	27.1	27.1	27.1	106.37	0	79.78	1633800000	62	27.9907512664795	27.8827953338623	27.769323348999	27.9391574859619	28.0410327911377	27.9672470092773
	1.16192283789038	0.0833562215169259	Cre10.g441400.t1.2	24	24	24	61.4	61.4	61.4	55.472	0	323.31	10891000000	192	30.7135829925537	30.6219158172607	30.6561679840088	30.5397300720215	30.5964603424072	30.6054077148438
	0.933045190099869	0.402231216430664	Cre10.g442200.t1.2	5	5	5	12	12	12	49.7	0	7.3847	93830000	12	24.0158882141113	23.580493927002	24.2584648132324	23.6198616027832	23.5034885406494	23.5248031616211
	0.0366923341041657	-0.0123182932535784	Cre10.g442700.t1.2	11	11	11	29	29	29	51.633	0	37.373	1767100000	54	27.7766819000244	27.7992172241211	27.8581008911133	27.6073837280273	27.8873348236084	27.9762363433838
	1.14697330702306	-1.97887674967448	Cre10.g442800.t1.1	5	5	5	8.8	8.8	8.8	70.561	0	15.243	570610000	22	23.9291324615479	24.2177848815918	26.1413536071777	26.2503547668457	26.3976078033447	27.5769386291504
	0.0558718662987134	-0.00808842976887902	Cre10.g443250.t1.2	23	23	23	42.9	42.9	42.9	60.77	0	50.249	3483400000	99	28.9818248748779	28.9878540039063	28.8492984771729	28.9077033996582	28.980354309082	28.9551849365234
	1.29834046056971	-0.30747858683268	Cre10.g443350.t1.2	8	8	8	7.5	7.5	7.5	124.84	0	16.689	289570000	18	25.228687286377	25.2265567779541	25.4428787231445	25.5784797668457	25.4764556884766	25.7656230926514
	0.186414157044264	0.107185363769531	Cre10.g443650.t1.1	2	2	2	8.3	8.3	8.3	48.483	0	19.795	19359000	8	NaN	21.5410404205322	21.8794212341309	21.4899349212646	21.7161560058594	NaN
	0.0194226006369353	0.0322856903076172	Cre10.g444550.t1.2	8	8	8	13.6	13.6	13.6	80.782	0	23.23	176370000	11	24.2378311157227	23.98215675354	25.6535968780518	24.7713775634766	24.2135639190674	24.7917861938477
+	2.98698385930425	-0.767969767252605	Cre10.g444700.t1.1	25	25	22	40.2	40.2	37.3	98.282	0	152.1	6599500000	138	29.49827003479	29.39697265625	29.5420951843262	30.1432132720947	30.1960105895996	30.4020233154297
	0.0314393061404484	-0.00694910685221473	Cre10.g444800.t1.2	9	9	9	52.1	52.1	52.1	27.891	0	37.322	1417500000	34	27.6515731811523	27.5572052001953	27.707935333252	27.5384540557861	27.6526679992676	27.7464389801025
	0.80892812470123	0.21681022644043	Cre10.g445600.t1.1	7	7	7	7	7	7	151.18	0	21.718	234120000	17	25.3533973693848	24.9560661315918	25.2187080383301	24.8991985321045	25.0400924682617	24.9384498596191
	0.251679107488858	0.085793177286785	Cre10.g446000.t1.1	2	2	2	1.8	1.8	1.8	98.604	0	2.987	120710000	6	24.0851306915283	24.1187019348145	24.428861618042	24.00341796875	24.0975608825684	24.2743358612061
	0.817729526141634	0.220554351806641	Cre10.g446500.t1.1	3	3	3	19	19	19	31.634	0	6.5991	159940000	7	24.8185081481934	24.9317932128906	NaN	24.5425052642822	24.817289352417	24.6039943695068
	0.0906513183429766	0.0506184895833321	Cre10.g446900.t1.2	5	5	5	16.4	16.4	16.4	56.027	0	13.072	189000000	18	24.7450428009033	24.583251953125	25.1418018341064	24.5876636505127	24.7636489868164	24.9669284820557
	1.00781366660417	0.422455469767254	Cre10.g447100.t1.2	7	7	7	34.8	34.8	34.8	27.323	0	34.035	1168300000	27	27.5176582336426	27.3084316253662	27.9374732971191	27.1603870391846	27.2837448120117	27.0520648956299
	0.521058484705055	-0.585953394571941	Cre10.g447950.t1.2	6	6	6	47.3	47.3	47.3	21.533	0	51.986	1507400000	35	27.9808177947998	27.7631931304932	26.5574970245361	28.113317489624	28.3443927764893	27.6016578674316
	1.06378308717331	-2.66173489888509	Cre10.g448500.t1.1	13	13	13	43.4	43.4	43.4	52.604	0	88.704	611060000	34	23.0617904663086	23.6612300872803	26.0963153839111	26.3714733123779	26.0644130706787	28.3686542510986
	0.994304289152785	0.414824167887371	Cre10.g448650.t1.1	4	4	4	6.4	6.4	6.4	68.738	0	6.1063	112820000	10	24.1165637969971	23.9830284118652	24.5701065063477	23.881664276123	23.6448249816895	23.8987369537354
	1.00329168925767	-0.233055114746094	Cre10.g449250.t1.2	6	6	6	7.9	7.9	7.9	95.118	0	10.613	247110000	19	25.1935138702393	25.0268173217773	24.8788146972656	25.1587696075439	25.366662979126	25.2728786468506
	0.712851894863353	0.118563334147137	Cre10.g449550.t1.2	6	6	6	48.4	48.4	48.4	16.536	0	38.278	1636700000	32	27.974760055542	27.742847442627	27.9071865081787	27.7961883544922	27.6927871704102	27.7801284790039
	0.0910852127124952	0.0405101776123047	Cre10.g449950.t1.2	6	6	6	4.6	4.6	4.6	218.09	0	8.381	48347000	9	23.0720043182373	22.7747077941895	23.089469909668	NaN	22.8287506103516	23.0476837158203
	0.315654248877319	-0.321660041809082	Cre10.g450350.t1.2	3	3	3	17.5	17.5	17.5	20.359	0	5.9102	358840000	8	NaN	25.9683132171631	25.2386684417725	NaN	26.0202827453613	25.8300189971924
	0.647875716732532	-0.192413330078125	Cre10.g450400.t1.2	10	10	10	39	39	39	30.611	0	44.352	2106700000	50	27.9717483520508	28.1575469970703	28.0727558135986	28.1342315673828	28.1393146514893	28.505744934082
	0.0800914267729766	-0.0509071350097656	Cre10.g450450.t1.2	4	4	4	20.2	20.2	20.2	55.535	0	13.721	327470000	13	25.9285907745361	25.6166114807129	25.1862373352051	25.5135231018066	25.6387901306152	25.7318477630615
	0.676774070652951	-0.769761085510254	Cre10.g450500.t1.1	5	5	5	10	10	10	72.819	0	52.524	524110000	16	NaN	25.3530616760254	26.5451145172119	26.5129947662354	26.6322860717773	27.011266708374
	0.661329080242535	-0.280707359313965	Cre10.g450650.t1.2	3	3	3	3.9	3.9	3.9	102.71	0	5.657	51871000	4	NaN	23.0692520141602	23.2259540557861	NaN	23.290807723999	23.5658130645752
	0	0.864103317260742	Cre10.g450850.t1.1	6	6	6	10.2	10.2	10.2	86.812	0	12.486	236190000	14	25.6786060333252	25.477970123291	25.9600486755371	NaN	24.841438293457	NaN
	0.0940990001018288	0.0288982391357422	Cre10.g450879.t1.2	3	3	3	5.1	5.1	5.1	58.82	0	3.6412	80666000	11	23.5904655456543	23.4902038574219	23.6818542480469	23.3703937530518	23.634557723999	23.670877456665
	0.0361936654736615	0.0310637156168632	Cre10.g451000.t1.2	2	2	2	7.5	7.5	7.5	53.93	0	4.4171	82763000	4	NaN	23.6220970153809	24.1538314819336	23.7236957550049	24.1725692749023	23.6744365692139
	1.30483052139595	-0.287023544311523	Cre10.g451400.t1.1	8	8	8	29.5	29.5	29.5	48.999	0	41.748	810880000	23	26.8370151519775	26.5933475494385	26.8606491088867	26.9526042938232	27.1521892547607	27.0472888946533
	1.34633764469868	0.119476318359375	Cre10.g451900.t1.1	17	17	17	50.2	50.2	50.2	54.413	0	212.86	6304200000	93	29.6377010345459	29.7198467254639	29.7000331878662	29.6258220672607	29.5106201171875	29.5627098083496
	0.351352758710695	-0.321927388509113	Cre10.g451950.t1.2	22	22	22	61.6	61.6	61.6	57.821	0	108.41	6875200000	123	29.8893241882324	29.9614086151123	28.9751148223877	30.148193359375	30.1328353881836	29.5106010437012
	0.0239730613252484	0.00914827982584399	Cre10.g452050.t1.2	12	12	12	70.1	70.1	70.1	28.702	0	323.31	14663000000	121	31.0057106018066	30.7327117919922	30.9973888397217	30.7893161773682	31.0823955535889	30.8366546630859
	0.176185222176342	-0.188187917073567	Cre10.g452350.t1.1	4	4	4	49	49	49	16.343	0	64.621	1412500000	23	27.9254131317139	27.9213886260986	26.9025363922119	27.9172401428223	28.0579109191895	27.3387508392334
	0.364784719805258	-0.141677856445313	Cre10.g452450.t1.2	38	38	38	44.6	44.6	44.6	115.13	0	198.01	4947200000	140	29.5218563079834	29.3923320770264	29.2340927124023	29.6832962036133	29.6430969238281	29.2469215393066
	0.733361525369598	0.121419906616211	Cre10.g452500.t1.2	5	5	5	5.8	5.8	5.8	112.42	0	5.442	77617000	8	NaN	23.5743865966797	23.7133483886719	23.4477100372314	23.5588245391846	23.5608081817627
	0.306369961342301	-0.49445406595866	Cre10.g452800.t1.2	15	15	15	49.3	49.3	49.3	48.005	0	115.88	5517400000	101	29.7061901092529	29.7291011810303	28.0384712219238	29.9804649353027	30.0139827728271	28.9626770019531
	0.246653451609049	0.176272074381512	Cre10.g452900.t1.2	3	3	3	9.2	9.2	9.2	55.432	0	4.8443	91508000	8	NaN	23.7284774780273	24.4071083068848	23.783166885376	23.8368225097656	24.054573059082
	0.879914565399186	0.467894872029621	Cre10.g453350.t1.2	5	5	5	9.9	9.9	9.9	73.768	0	11.685	141310000	9	24.23118019104	23.6873111724854	24.5318374633789	23.6734676361084	23.6601428985596	23.7130336761475
	0.453883519792312	0.245394388834637	Cre10.g453450.t1.2	4	4	4	40	40	40	12.609	0	6.6913	614550000	20	26.3083457946777	26.3609676361084	26.7955074310303	26.3032493591309	25.9149723052979	26.5104160308838
	0.212211531287999	0.0323925018310547	Cre10.g454100.t1.2	3	3	3	10.4	10.4	10.4	38.971	0	15.911	81821000	7	23.997486114502	NaN	23.9082069396973	NaN	23.8889255523682	23.9519824981689
	0	-0.275197982788086	Cre10.g454150.t1.2	3	3	3	29	29	29	17.273	0	7.1506	129550000	7	24.2506809234619	24.7409324645996	24.6845855712891	NaN	NaN	24.8339309692383
	0.494464949555622	-0.0793202718098982	Cre10.g454250.t1.2	5	5	5	31.7	31.7	31.7	24.986	0	27.161	471600000	18	26.0367641448975	26.1926670074463	26.0053882598877	26.1770458221436	26.0819664001465	26.2137680053711
	0.547073177144267	-0.297940572102863	Cre10.g454734.t1.1;Cre10.g454734.t2.1	2	2	2	3.6	3.6	3.6	89.354	0	13.831	253070000	11	NaN	24.873706817627	25.4697341918945	25.4503231048584	25.4078845977783	25.5507755279541
	1.33120848431135	0.337528864542644	Cre10.g455000.t2.1;Cre10.g455000.t1.2;Cre10.g465000.t1.1	11	11	11	31.3	31.3	31.3	60.914	0	37.133	766360000	26	26.9654312133789	26.8791179656982	27.0641460418701	26.4474105834961	26.6343650817871	26.8143329620361
	0.42027191866189	0.0620841979980469	Cre10.g455300.t1.2	4	4	4	38.6	38.6	38.6	13.763	0	17.577	624900000	21	26.5760021209717	26.5716247558594	26.5298290252686	26.406831741333	26.4705104827881	26.6138610839844
	0.107228375277152	-0.0564899444580078	Cre10.g455700.t1.2	3	3	3	5.2	5.2	5.2	131.22	0	13.704	45229000	9	22.7489261627197	22.4757328033447	22.9119052886963	22.5089855194092	22.8018741607666	22.995174407959
	0.325332272893662	0.150163650512695	Cre10.g456000.t1.2;REV__Cre10.g456000.t1.2	9	8	8	54.1	48	48	28.203	0	42.953	2381000000	31	28.3828620910645	28.3168697357178	28.8664970397949	28.2334308624268	28.3823261260986	28.4999809265137
	0.30432179808002	0.0848439534505196	Cre10.g456050.t2.1;Cre10.g456050.t1.2	10	3	2	58.2	20.4	11.9	21.414	0	20.82	2319800000	13	28.449197769165	28.3394737243652	28.6196098327637	28.2272453308105	28.4751033782959	28.4514007568359
	0.878121425869514	0.313161214192707	Cre10.g456100.t1.2	10	10	3	58.2	58.2	20.4	21.386	0	134.76	5525100000	78	29.8126220703125	29.5487422943115	29.974458694458	29.3263740539551	29.3864841461182	29.6834812164307
	0.667437642371636	0.283933639526367	Cre10.g456200.t1.2	5	5	5	32.8	32.8	32.8	15.122	0	21.809	5060000000	43	29.5571136474609	29.5961399078369	29.4167938232422	28.9351997375488	29.5741443634033	29.2089023590088
	0.197937978675078	-0.254326502482098	Cre10.g456750.t1.2	2	2	2	12.8	12.8	12.8	24.896	0	12.048	165160000	6	24.2320575714111	24.0862655639648	25.1234474182129	NaN	24.4153842926025	25.0544490814209
	0.0951461990162879	-0.0211041768391915	Cre10.g457000.t1.1	3	3	3	6.6	6.6	6.6	71.774	0	6.946	43169000	12	22.7686443328857	22.7141246795654	22.6196155548096	22.5897121429443	22.796199798584	22.77978515625
	0.100566892382692	-0.230756759643555	Cre10.g457400.t1.1	2	2	2	0.6	0.6	0.6	344.11	0.0075091	1.4519	69028000	4	NaN	22.8424549102783	24.377758026123	23.756031036377	NaN	23.9256954193115
	0.0145092041418402	0.00181070963541785	Cre10.g457700.t1.2	9	9	9	33.8	33.8	33.8	39.885	0	33.764	1228300000	19	27.5525207519531	27.4795417785645	27.5355663299561	27.5072593688965	27.4680881500244	27.5868492126465
	1.240945160479	0.740381240844727	Cre10.g458450.t1.1	6	6	6	58	58	58	18.015	0	48.709	1070600000	21	27.300163269043	27.1858406066895	27.9970645904541	26.6797618865967	26.5947704315186	26.9873924255371
	0.453540462647338	-0.296182632446289	Cre10.g458500.t1.2	5	5	5	11.2	11.2	11.2	61.055	0	23.489	440920000	19	26.1563415527344	26.0082130432129	25.4638538360596	26.467357635498	26.2230434417725	25.8265552520752
	0.858313989953644	-0.354777654012047	Cre10.g459200.t1.2	36	36	35	44.1	44.1	43.4	117.28	0	323.31	10655000000	199	30.1072425842285	30.0556907653809	30.4507141113281	30.3861770629883	30.4405517578125	30.8512516021729
	1.11123635134179	0.127538045247398	Cre10.g459250.t1.2	7	7	7	53.7	53.7	53.7	12.058	0	25.605	6389500000	57	29.8065032958984	29.6828441619873	29.8035354614258	29.7006454467773	29.6312618255615	29.5783615112305
	0.238885239583647	0.102610270182289	Cre10.g459400.t1.2	3	3	3	56	56	56	10.16	0	7.5824	554430000	10	26.5006198883057	26.4914283752441	26.2959136962891	26.5206432342529	26.0192852020264	26.4402027130127
	0.260703472731805	0.06592623392741	Cre10.g459500.t1.1	9	9	9	15.2	15.2	15.2	76.832	0	15.896	748980000	23	26.7736682891846	26.6875247955322	27.009880065918	26.730396270752	26.7262439727783	26.8166542053223
	0.522694903014736	0.110672632853191	Cre10.g459600.t1.1	6	6	6	6.2	6.2	6.2	144.18	0	26.322	262090000	19	25.3050785064697	25.1977558135986	25.4511737823486	25.253604888916	25.0936584472656	25.2747268676758
	0.0305921328740099	0.0160516103108712	Cre10.g461000.t1.2	11	11	10	3.6	3.6	3.4	382.6	0	17.189	195730000	19	25.0348148345947	24.6020698547363	24.9021453857422	24.5898380279541	24.9843330383301	24.9167041778564
	0.307745800408445	0.0721963246663435	Cre10.g461050.t1.2	34	34	34	66.4	66.4	66.4	68.394	0	280.3	22216000000	216	31.5962829589844	31.5615634918213	31.7535820007324	31.4921875	31.4873085021973	31.7153434753418
	0.490484725837119	0.14007568359375	Cre10.g461250.t1.1	20	20	20	36.6	36.6	36.6	78.514	0	64.437	1626200000	63	27.9557666778564	27.8100490570068	28.0786724090576	27.6412029266357	27.8050746917725	27.9779834747314
	0.142713811001533	-0.0581111907958984	Cre10.g461350.t1.1	4	4	4	11.2	11.2	11.2	46.362	0	9.6475	230820000	7	24.9637126922607	25.0319995880127	25.139461517334	24.8882293701172	25.0497207641602	25.3715572357178
	1.14762077619859	0.372040112813313	Cre10.g461900.t1.2	5	5	5	18.3	18.3	18.3	44.019	0	11.609	257830000	9	25.5420913696289	25.8585872650146	NaN	25.36399269104	25.2260417938232	25.3948631286621
	0	0.960694630940754	Cre10.g461950.t1.2	4	4	4	22.7	22.7	22.7	29.577	0	10.088	240600000	6	NaN	NaN	25.7008647918701	24.7146587371826	24.7717800140381	24.7340717315674
	0.100635308806261	-0.02606201171875	Cre10.g462250.t1.2	11	11	11	35.6	35.6	35.6	35.682	0	53.814	1447500000	39	27.5855598449707	27.6369934082031	27.8237781524658	27.6566276550293	27.6432018280029	27.8246879577637
	0.171098161174951	0.109145482381184	Cre10.g462300.t1.1	3	3	3	4.4	4.4	4.4	86.671	0	9.4101	84102000	8	23.5344524383545	23.4045753479004	24.0752067565918	23.3138198852539	23.644603729248	23.7283744812012
	0.00712952489683285	0.00870545705159387	Cre10.g462700.t1.1	3	3	3	16.5	16.5	16.5	26.174	0	4.5168	91727000	4	23.4477100372314	23.3979339599609	24.2802257537842	23.520133972168	23.8797016143799	NaN
+	3.0728098116714	0.68065579732259	Cre10.g465550.t1.1	2	2	2	1.9	1.9	1.9	110.5	0	6.2297	3632400000	22	29.3791065216064	29.3264179229736	29.2210807800293	28.734375	28.5276832580566	28.622579574585
	0.111947349058258	0.0823822021484375	Cre10.g466250.t1.2	9	9	9	13.1	13.1	13.1	112.89	0	21.362	283250000	22	25.7768077850342	25.4180583953857	25.0488891601563	25.5770683288574	25.3991088867188	25.0204315185547
	1.28027936724969	-0.211657842000328	Cre10.g466450.t1.1	11	11	11	28.5	28.5	28.5	78.776	0	38.177	328090000	23	25.4162540435791	25.3712253570557	25.6120052337646	25.6506423950195	25.7247619628906	25.6590538024902
	0.391211237491066	0.527277946472168	Cre10.g466700.t1.1	2	2	2	5.1	5.1	5.1	36.245	0.00029612	2.6227	63751000	5	NaN	23.2415161132813	24.2519817352295	23.2255420684814	23.213399887085	NaN
	0.236801384773952	0.0517991383870431	Cre10.g466850.t1.1	3	3	3	25.3	25.3	25.3	18.31	0	36.382	219750000	11	25.1928367614746	25.2911605834961	NaN	25.2959308624268	25.0949058532715	25.1797618865967
	0.85357424156431	-0.20355733235677	Cre10.g467050.t1.2	2	2	2	6.2	6.2	6.2	45.358	0	3.5262	80596000	4	NaN	23.8568077087402	23.6957244873047	24.0646381378174	23.854528427124	24.0203037261963
	1.85585616819277	1.00308354695638	Cre11.g467350.t1.2	12	12	12	25.3	25.3	25.3	73.218	0	28.5	579260000	21	26.9000053405762	27.1119747161865	26.4398708343506	25.9070148468018	25.9877185821533	25.5478668212891
	1.06645894361154	-0.452276229858398	Cre11.g467400.t1.2;REV__Cre11.g467400.t1.2	22	22	22	53.7	53.7	53.7	57	0	162.01	5730000000	118	29.66188621521	29.6101150512695	29.1577396392822	30.0349884033203	30.0596923828125	29.6918888092041
	0.440192230957015	0.172667185465496	Cre11.g467500.t1.2	5	5	5	4.5	4.5	4.5	130.55	0	10.48	144270000	22	24.1772918701172	24.2486553192139	24.7080936431885	24.246410369873	24.1578464508057	24.2117824554443
	0.876603979439019	-0.323271433512367	Cre11.g467531.t1.1	9	9	9	31.1	31.1	31.1	44.182	0	88.785	1089500000	51	27.3780727386475	27.2144718170166	26.8792343139648	27.3580017089844	27.6536922454834	27.4298992156982
	0.970494294987077	0.280977884928383	Cre11.g467535.t1.1;Cre16.g658850.t1.1	15	15	15	34.6	34.6	34.6	43.976	0	53.996	5125100000	91	29.3975028991699	29.4649963378906	29.7862033843994	29.2424545288086	29.1742420196533	29.3890724182129
	2.39439366832358	0.263820012410481	Cre11.g467547.t1.1	23	23	23	35.9	35.9	35.9	82.966	0	105.8	2466000000	72	28.6495532989502	28.5923480987549	28.5043449401855	28.3283882141113	28.3354320526123	28.2909660339355
	0.301680666600198	-0.0476392110188826	Cre11.g467550.t1.2	12	12	12	44.9	44.9	44.9	41.58	0	39.54	2076600000	74	28.0161647796631	28.1510276794434	27.9509372711182	28.1311435699463	28.0870952606201	28.0428085327148
	0.725723105000761	-0.0933748881022147	Cre11.g467556.t1.1	12	12	12	11.9	11.9	11.9	145.42	0	65.23	558530000	43	26.4009990692139	26.2305202484131	26.2860908508301	26.3456878662109	26.4524002075195	26.3996467590332
	0.397349000197427	-0.117965698242188	Cre11.g467568.t1.1	3	3	3	7.3	7.3	7.3	45.806	0	4.8884	57434000	5	NaN	23.2913703918457	23.1558246612549	NaN	23.2531795501709	23.4299468994141
	0.222100468022145	0.354429880777996	Cre11.g467569.t1.1	11	11	11	55.7	55.7	55.7	23.995	0	85.637	7343600000	76	29.3875732421875	29.2300891876221	31.1581020355225	29.5328941345215	29.4635734558105	29.716007232666
	0.370634300071511	0.143038431803383	Cre11.g467573.t1.1	7	7	7	60.7	60.7	60.7	28.886	0	217.15	9260600000	116	30.5295276641846	30.0400924682617	30.3859710693359	30.2298603057861	30.2613658905029	30.035249710083
	0.433917507038066	0.233343760172527	Cre11.g467575.t2.1;Cre11.g467575.t1.1	7	7	7	8.8	8.8	8.8	114.32	0	11.444	202540000	14	24.9304866790771	24.7746486663818	25.3243675231934	24.5157489776611	24.7401084899902	25.0736141204834
	0.165057224670071	-0.0385710398356132	Cre11.g467578.t1.1	6	6	6	49.2	49.2	49.2	13.503	0	18.784	8555100000	38	30.3877182006836	30.3421268463135	30.1401691436768	30.3825740814209	30.3623352050781	30.2408180236816
	0.0821306339452047	-0.0297787984212228	Cre11.g467590.t1.1	4	4	4	28.4	28.4	28.4	21.522	0	6.5513	216690000	9	25.1271514892578	24.9845066070557	24.8592758178711	24.8879508972168	24.9511375427246	25.2211818695068
	2.04908023020093	-0.735719680786133	Cre11.g467597.t1.1	12	12	12	11.4	11.4	11.4	159.88	0	58.431	704850000	32	26.2489814758301	25.9162712097168	26.3249855041504	26.7995891571045	26.8181190490723	27.0796890258789
	1.04835097925371	0.214190165201824	Cre11.g467612.t1.1	7	7	7	26.3	26.3	26.3	44.817	0	45.053	387940000	17	25.9381580352783	25.8099746704102	25.9729423522949	25.747989654541	25.5311241149902	25.7993907928467
	0.729298402239161	0.553023656209309	Cre11.g467617.t1.1	7	7	7	35.5	35.5	35.5	30.233	0	60.465	912010000	21	27.116641998291	27.4487648010254	27.3774948120117	26.8795852661133	26.1357688903809	27.2684764862061
	0.146670085628085	-0.20179557800293	Cre11.g467639.t1.1	2	2	2	3.4	3.4	3.4	80.791	0	3.5561	40022000	9	NaN	22.3816318511963	23.0273418426514	NaN	23.2573871612549	22.5551776885986
	0.612480196779597	-0.218791325887047	Cre11.g467640.t1.1	3	3	3	21.2	21.2	21.2	13.637	0	3.8834	1123100000	14	27.2108535766602	27.2470798492432	27.3641109466553	27.4600620269775	27.2448139190674	27.7735424041748
	0.840660317985315	0.207690556844074	Cre11.g467647.t1.1	4	4	4	20.1	20.1	20.1	33.999	0	14.738	238250000	14	25.1633472442627	25.2138233184814	25.1768360137939	25.1316719055176	25.0438938140869	24.7553691864014
	0.0177099286008557	-0.0097935994466134	Cre11.g467668.t1.1	5	5	5	36.8	36.8	36.8	13.926	0	9.4649	565450000	17	26.5272216796875	26.0721435546875	26.5251770019531	26.1806907653809	26.5230979919434	26.4501342773438
	0.946311474479508	0.59650993347168	Cre11.g467682.t1.1	7	7	7	27.5	27.5	27.5	37.665	0	18.434	289650000	12	25.2459030151367	25.6616382598877	26.020580291748	25.2050094604492	25.2696361541748	24.6639461517334
	0.190902292137061	-0.163116455078125	Cre11.g467687.t1.1	2	2	2	11.7	11.7	11.7	38.717	0	3.6846	87470000	6	23.8536720275879	NaN	23.6964664459229	24.2308864593506	23.6454849243164	NaN
	2.58135132037441	0.587387084960938	Cre11.g467688.t2.1;Cre11.g467688.t1.1	9	9	9	11.9	11.9	11.9	165.14	0	29.798	419760000	17	26.198055267334	26.3219261169434	26.0454769134521	25.5995178222656	25.6657085418701	25.5380706787109
	1.46327702958224	-0.510055541992188	Cre11.g467689.t1.1	9	9	9	70.9	70.9	70.9	21.525	0	99.733	11637000000	78	30.6658554077148	30.5542602539063	30.2275676727295	31.134916305542	31.0284156799316	30.8145179748535
+	2.62831472929519	1.57576497395833	Cre11.g467692.t1.1;Cre11.g467693.t2.1;Cre11.g467693.t1.1	5	5	5	8.7	8.7	8.7	58.673	0	7.0725	214870000	9	25.5867767333984	25.4739818572998	25.8960819244385	NaN	24.0869941711426	24.0660362243652
	0.0458400777101145	-0.0221220652262382	Cre11.g467699.t1.1	5	5	5	11.4	11.4	11.4	68.436	0	24.656	220530000	20	25.205867767334	25.0372047424316	24.7990703582764	24.8719711303711	24.9779281616211	25.2586097717285
	0.110625494438278	0.143777847290039	Cre11.g467700.t1.1	7	7	7	33.6	33.6	33.6	42.77	0	37.301	1192300000	16	27.4899120330811	28.1503982543945	26.7042465209961	27.6303424835205	27.3865661621094	26.8963146209717
	0.611112086727465	-0.204612731933594	Cre11.g467712.t1.1	5	5	5	4.3	4.3	4.3	167.7	0	13.314	105970000	8	23.6896591186523	23.8785800933838	24.1269950866699	23.9419898986816	24.1955051422119	24.1715774536133
	0.324921132487556	-0.172185262044273	Cre12.g507558.t1.1;Cre11.g467717.t1.1	6	6	6	23.9	23.9	23.9	35.07	0	21.164	414100000	14	25.6450176239014	25.9180030822754	25.9059143066406	26.3661136627197	25.6864566802979	25.9329204559326
	0.145561962844301	-0.0909989674886056	Cre11.g467723.t2.1;Cre11.g467723.t1.1	16	16	16	54.8	54.8	54.8	48.543	0	323.31	11794000000	112	30.626708984375	30.5554504394531	30.1781902313232	30.6548023223877	30.7969150543213	30.1816291809082
	0.498557163513646	-0.112777709960938	Cre11.g467751.t1.1	9	9	9	11.6	11.6	11.6	111.99	0	30.302	272810000	21	25.1998157501221	25.3758716583252	25.36842918396	25.3960075378418	25.3067817687988	25.5796604156494
	0.442906659401607	0.292430877685547	Cre11.g467753.t1.1	2	2	2	7.9	7.9	7.9	30.562	0	7.8895	107650000	7	23.8094100952148	23.8313236236572	24.6599235534668	23.7766571044922	23.7499084472656	23.8967990875244
	0.0615111967088229	-0.0313892364501953	Cre11.g467755.t1.1	6	6	6	32.6	32.6	32.6	31.667	0	67.118	839140000	18	26.7008113861084	26.8832035064697	27.2610511779785	26.851146697998	27.0371627807617	27.0509243011475
	0.61158313917427	0.493117650349934	Cre11.g467759.t1.1	3	3	3	12.5	12.5	12.5	30.244	0	73.077	398970000	10	25.5938873291016	26.1331233978271	26.4826221466064	25.1003704071045	25.6665496826172	25.9633598327637
	1.27129190225425	-0.234907150268555	Cre11.g467767.t1.1	7	7	7	47.4	47.4	47.4	18.012	0	20.426	1141100000	35	26.9422359466553	27.0136108398438	27.0172271728516	27.1635570526123	27.1235656738281	27.3906726837158
	1.88748921002213	-0.73843129475911	Cre11.g467770.t1.1	32	32	32	75.5	75.5	75.5	49.031	0	323.31	128450000000	449	33.8330955505371	33.9185676574707	33.4468994140625	34.6160430908203	34.5032043457031	34.2946090698242
	1.02088647904574	-0.195193608601887	Cre11.g467773.t1.1	4	4	4	22.8	22.8	22.8	20.336	0	10.091	724290000	19	26.7436809539795	26.4648818969727	26.594913482666	26.7389240264893	26.777811050415	26.8723220825195
	0.380528110369184	-0.0695012410481795	Cre11.g467778.t1.1	7	7	7	36.7	36.7	36.7	28.733	0	43.544	1187900000	37	27.1958236694336	27.12819480896	27.2979774475098	27.3059120178223	27.1636543273926	27.360933303833
	0.52087654524016	-0.598786671956379	Cre11.g467781.t1.1	10	10	10	20.8	20.8	20.8	67.895	0	27.452	648910000	29	25.7282180786133	25.7628631591797	26.9047203063965	26.4620132446289	26.3524055480957	27.377742767334
	0.487718845717278	0.824448585510254	Cre11.g467785.t1.1	3	3	3	7.1	7.1	7.1	57.627	0	3.2734	167130000	3	NaN	24.6526679992676	25.8865566253662	NaN	24.6067066192627	24.2836208343506
	0.652652039282578	0.117222468058269	Cre11.g468300.t1.2	9	9	9	59.9	59.9	59.9	21.864	0	42.9	4123600000	49	29.3668422698975	29.2502021789551	29.2921962738037	29.038969039917	29.2480545043945	29.2705497741699
	0.110877314910054	0.0675315856933594	Cre11.g468356.t2.1;Cre11.g468356.t1.1	12	12	12	5.3	5.3	5.3	268.15	0	29.809	466540000	27	25.7816181182861	25.9706192016602	26.4555072784424	25.9016399383545	25.9193897247314	26.1841201782227
	0.46255989446239	0.148094813028969	Cre11.g468359.t1.1	6	6	6	10.9	10.9	10.9	71.562	0	33.413	567030000	21	26.2651538848877	26.5725650787354	26.3693962097168	26.1392078399658	26.1600017547607	26.4636211395264
	0.252407504135507	-0.0846824645996094	Cre11.g468377.t1.1	4	4	4	16.8	16.8	16.8	33.699	0	100.09	346720000	11	25.6321754455566	25.8199214935303	25.4837303161621	25.6609039306641	25.6189098358154	25.9100608825684
	0.123753021728896	-0.069123586018879	Cre11.g468450.t1.2	9	9	9	60.9	60.9	60.9	19.459	0	323.31	10059000000	105	30.2630462646484	30.0972290039063	30.6020469665527	30.2071113586426	30.2972354888916	30.6653461456299
	0.255984914635163	0.181054433186848	Cre11.g468550.t1.2	4	4	4	42.7	42.7	42.7	11.784	0	19.472	1176500000	13	27.5155544281006	27.0348567962646	27.9107360839844	27.0620880126953	27.4380950927734	27.4178009033203
	0.466424946926373	0.0991878509521484	Cre11.g468750.t1.2	5	5	5	16.4	16.4	16.4	24.806	0	16.244	3685900000	49	29.1000652313232	28.8352699279785	28.8791770935059	28.7732582092285	28.9166984558105	28.8269920349121
	0.15411354480335	-0.0417168935139998	Cre11.g468950.t1.2	3	3	3	75	75	75	7.0321	0	13.708	2025400000	16	28.1989631652832	28.2825965881348	28.2128028869629	28.215259552002	28.1402912139893	28.4639625549316
	0.782623879986053	-0.232881546020508	Cre11.g469150.t1.2	2	2	2	15.9	15.9	15.9	29.871	0	8.1775	172770000	10	24.7374286651611	24.4500408172607	24.5117740631104	25.0034599304199	24.6486682891846	24.7457599639893
	0	0.0429865519205741	Cre11.g474950.t1.1	3	3	3	6	6	6	52.566	0	4.5546	126390000	5	NaN	24.7715282440186	NaN	24.7326755523682	24.5537967681885	24.8991527557373
	1.25717931975903	-0.3428955078125	Cre11.g475000.t1.1	13	13	13	14.4	14.4	14.4	136.1	0	28.23	831350000	36	26.8494777679443	26.6551265716553	26.5297393798828	26.8524570465088	27.0616760253906	27.1488971710205
	0.192883009118738	0.141676584879555	Cre11.g475050.t1.2	3	3	3	4.3	4.3	4.3	116.05	0	5.6099	53427000	10	23.4309673309326	22.9903526306152	22.6643371582031	22.592155456543	23.1917457580566	22.8767261505127
	1.35302019082852	-0.414069493611652	Cre11.g476050.t1.2	23	23	23	10.5	10.5	10.5	339.35	0	70.31	909190000	54	27.0894203186035	26.9212760925293	26.6232414245605	27.2622165679932	27.2363529205322	27.3775768280029
	0.0314838389970503	0.0265102386474609	Cre11.g476200.t1.2	5	5	5	12.9	12.9	12.9	82.258	0	16.93	171440000	17	24.366397857666	24.321891784668	24.9208889007568	24.1066932678223	24.6200847625732	24.8028697967529
	0.401282626789764	0.359294255574543	Cre16.g673850.t1.1;Cre11.g476351.t1.1	5	5	5	16.6	16.6	16.6	40.359	0	12.407	231060000	13	NaN	25.6201686859131	25.4505748748779	24.643835067749	25.3026390075684	25.5817584991455
+	2.91659811957037	0.949628194173176	Cre11.g476550.t1.2	14	14	14	51.6	51.6	51.6	36.587	0	155.99	3267700000	65	29.114236831665	29.2399082183838	29.376148223877	28.2389965057373	28.1765022277832	28.4659099578857
	0.136824602206196	0.0820585886637382	Cre11.g476650.t1.1	11	11	11	11.8	11.8	11.8	119.89	0	24.928	506120000	26	26.1406898498535	25.9614639282227	26.6608486175537	26.1626167297363	26.0543441772461	26.2998657226563
+	2.45376637960661	-0.728341420491532	Cre11.g476750.t1.2	20	20	20	67.3	67.3	67.3	38.266	0	323.31	69281000000	301	32.8187141418457	32.8878173828125	32.573169708252	33.5998992919922	33.5045051574707	33.3603210449219
	1.10758471239345	0.795392990112305	Cre11.g477200.t2.1;Cre11.g477200.t1.2	7	7	7	38	38	38	32.144	0	37.639	677240000	20	27.0181827545166	26.538158416748	27.2429084777832	25.7816181182861	25.9730529785156	26.6583995819092
	0.0919624637632693	0.0223859151204415	Cre11.g477300.t1.1	20	20	20	51.6	51.6	51.6	64.729	0	216.73	5587700000	120	29.7422847747803	29.5623817443848	29.61159324646	29.4879398345947	29.6408596038818	29.7203025817871
	0.399647344660795	-0.159502665201821	Cre11.g477625.t1.1	9	9	9	7.6	7.6	7.6	190.24	0	20.62	252740000	22	25.0680065155029	25.0399265289307	25.363525390625	25.2247180938721	25.1456165313721	25.5796318054199
	0.0122272093006077	0.00506528218587121	Cre11.g477800.t1.1	3	3	3	3.8	3.8	3.8	110.88	0	7.8612	88714000	9	23.954647064209	23.707145690918	NaN	23.842493057251	23.6877384185791	23.9472618103027
	1.72273305540716	0.468928654988606	Cre11.g477850.t1.1	28	28	28	33.2	33.2	33.2	111.27	0	122.43	3481000000	93	29.2806282043457	29.2058067321777	28.9672470092773	28.8210716247559	28.6777801513672	28.5480442047119
	0.924863298196848	-0.479430516560875	Cre11.g477950.t1.1	33	33	33	65.9	65.9	65.9	94.345	0	323.31	6962900000	166	29.6118392944336	29.8324356079102	29.8102779388428	29.9446125030518	30.0582733154297	30.6899585723877
+	2.79724980336138	2.66866747538249	Cre11.g478100.t1.2	7	7	7	78.1	78.1	78.1	16.675	0	174.43	1629600000	26	27.9511032104492	28.1885795593262	29.0617523193359	25.5501880645752	25.8610286712646	25.784215927124
	0.0278341445108099	-0.0499401092529297	Cre11.g478128.t1.1	4	4	4	7	7	7	82.831	0	13.628	244180000	11	NaN	25.2495594024658	25.4116725921631	25.7489356994629	24.4758682250977	25.9168643951416
	0.333443886680857	0.079498291015625	Cre11.g478156.t2.1;Cre11.g478156.t1.1	21	21	21	35.6	35.6	35.6	91.223	0	94.235	3215900000	81	28.7320156097412	28.7746734619141	28.8933372497559	28.677209854126	28.5986442565918	28.8856773376465
	1.28043728745454	0.37652365366618	Cre11.g478240.t1.1	4	4	4	14.1	14.1	14.1	43.793	0	11.466	159950000	8	25.1051349639893	24.7827682495117	24.928409576416	NaN	24.5739231109619	24.5505714416504
	2.26962864173764	0.263991038004558	Cre11.g478700.t1.2	6	6	6	58.5	58.5	58.5	13.95	0	19.182	1265800000	35	27.6382369995117	27.572681427002	27.6869239807129	27.3464660644531	27.3223400115967	27.4370632171631
	0.254351839852229	-0.0589993794759138	Cre11.g478800.t1.2	25	25	25	49.7	49.7	49.7	74.606	0	155.51	3945900000	132	29.273754119873	29.1570892333984	29.0366916656494	29.0938339233398	29.2546901702881	29.2960090637207
	0.423860723475228	-0.131065368652344	Cre11.g478966.t1.1;Cre11.g478950.t1.2	3	3	3	5	5	5	107.63	0	17.623	169680000	10	24.8060703277588	24.5571308135986	24.3975429534912	24.6086254119873	24.8023777008057	24.7429370880127
	0.119920718075067	-0.0773289998372384	Cre11.g479050.t1.2	6	6	6	48.3	48.3	48.3	15.497	0	32.443	659160000	24	26.1165027618408	26.8637237548828	26.6981639862061	26.5115623474121	26.705696105957	26.6931190490723
	0.242257403261941	0.0421714782714844	Cre11.g479250.t1.2	14	14	14	46.9	46.9	46.9	54.4	0	79.658	1224300000	31	27.6440277099609	27.5155544281006	27.4168338775635	27.4446640014648	27.4950313568115	27.5102062225342
	0.993386533471139	-0.770723978678387	Cre11.g479500.t1.2	12	12	12	44	44	44	25.623	0	81.776	4433800000	73	28.7993717193604	28.7231864929199	28.1515121459961	29.5422248840332	29.709415435791	28.7346019744873
	0.372609107237555	-0.230157852172852	Cre11.g479750.t1.2	6	6	6	16.4	16.4	16.4	59.596	0	12.143	305330000	13	25.4406318664551	25.6095275878906	25.073860168457	25.7375316619873	25.874153137207	25.202808380127
	0.928804216083265	0.151992162068687	Cre11.g480150.t1.2	6	6	6	42.5	42.5	42.5	16.302	0	52.682	15570000000	64	31.2051887512207	31.090368270874	31.0402889251709	30.8428859710693	31.0295352935791	31.0074481964111
	2.06892970426706	0.297631581624348	Cre11.g481000.t1.2	7	6	6	18.9	16.7	16.7	41.107	0	6.3155	408960000	13	26.0185642242432	25.9480209350586	26.1019535064697	25.6422367095947	25.7481422424316	25.7852649688721
	2.93624450713878	0.369439442952473	Cre11.g481126.t1.1	10	10	2	46.2	46.2	6	26.703	0	90.69	5452000000	57	29.832405090332	29.8414459228516	29.8666896820068	29.5062370300293	29.3921070098877	29.533878326416
	0.0568142288996096	0.0535882314046212	Cre11.g481450.t1.2	4	4	4	23	23	23	22.479	0	69.681	1189300000	28	26.9227504730225	26.8300189971924	27.8337631225586	27.2448139190674	27.1458873748779	27.0350666046143
	1.38400648961282	0.552113215128582	Cre11.g481500.t1.2	19	19	19	56.3	56.3	56.3	50.194	0	211.89	3456700000	80	29.0097999572754	29.0114803314209	29.5656356811523	28.6216373443604	28.684684753418	28.6242542266846
	1.20513647387503	-0.31016731262207	Cre11.g481900.t1.2	4	4	4	6.8	6.8	6.8	70.062	0	16.295	87273000	10	23.5535621643066	23.3406887054443	23.721923828125	23.8635349273682	23.9266014099121	23.7565402984619
	0.883395025823574	-0.297646522521973	Cre11.g482001.t1.1	5	5	5	7.1	7.1	7.1	113.82	0	24.815	115360000	9	NaN	23.9456558227539	24.3178958892822	24.4373950958252	24.4772891998291	24.3735828399658
	0.161123044747624	0.050048828125	Cre12.g483650.t1.2	8	8	8	20.7	20.7	20.7	50.448	0	35.146	949050000	34	27.0269660949707	27.0387325286865	27.3621883392334	27.0845623016357	27.0287570953369	27.164421081543
	0.634125099690701	0.223137537638348	Cre12.g483700.t2.1;Cre12.g483700.t1.2	17	17	17	52.1	52.1	52.1	44.035	0	86.115	7354000000	86	30.3514232635498	30.0571117401123	30.1377277374268	30.067663192749	30.113094329834	29.6960926055908
	1.44629465677953	0.10203425089518	Cre12.g483950.t1.2	15	15	15	69.2	69.2	69.2	35.138	0	260.08	39520000000	223	32.2422943115234	32.3297233581543	32.3025817871094	32.1559906005859	32.1867752075195	32.2257308959961
	0.683809682427282	-0.361757278442383	Cre12.g484000.t1.2	11	11	11	42.6	42.6	42.6	49.201	0	104.88	2295100000	56	28.4910984039307	28.303258895874	27.8072872161865	28.7758655548096	28.5764694213867	28.3345813751221
	0.0453946930556146	0.0122343699137382	Cre12.g484050.t1.2	5	5	5	39.8	39.8	39.8	11.126	0	16.172	6946700000	40	29.8410720825195	30.1416301727295	30.0121192932129	30.0404853820801	29.936351776123	29.9812812805176
	0.417738693522749	-0.104846954345703	Cre12.g484150.t2.1;Cre12.g484150.t1.1	5	5	5	9.1	9.1	9.1	78.566	0	5.9524	329000000	15	25.6493549346924	25.6120338439941	25.4520854949951	25.7627372741699	25.4997825622559	25.765495300293
	0.68410740119655	-0.46219762166341	Cre12.g484200.t1.2	4	4	4	17.4	17.4	17.4	37.373	0	25.921	734450000	12	26.7476558685303	26.564432144165	25.9991436004639	27.2578182220459	26.9059829711914	26.5340232849121
	1.52351822857099	-0.408779780069988	Cre12.g484250.t1.1	9	9	8	2.3	2.3	2	522.88	0	19.805	2439400000	19	28.0313377380371	28.3046951293945	28.1934280395508	28.4521865844727	28.7696056365967	28.534008026123
	1.09539609795662	-0.237721125284832	Cre12.g484700.t1.2	6	6	6	55.1	55.1	55.1	13.767	0	8.3907	942710000	28	26.707145690918	26.7558269500732	26.908504486084	26.9078178405762	26.9918327331543	27.1849899291992
	0.130065688670084	-0.198144276936848	Cre12.g485150.t1.2	17	17	17	69.5	69.5	69.5	39.759	0	323.31	19727000000	183	30.5744323730469	30.4182033538818	31.8608646392822	30.8094654083252	30.8434104919434	31.7950572967529
	0.475707605244015	-0.0921955108642578	Cre12.g485550.t1.2	6	6	6	17.4	17.4	17.4	36.947	0	13.582	477370000	24	26.1871070861816	25.981481552124	26.0461025238037	26.0521278381348	26.1912174224854	26.247932434082
	0.00443176498689724	-0.00166765848795336	Cre12.g485800.t1.2	29	29	28	56	56	54.3	77.546	0	323.31	15508000000	174	31.1850624084473	31.1209602355957	30.9523410797119	31.172061920166	31.2061214447021	30.8851833343506
	0.576576835890284	-0.270212173461914	Cre12.g486100.t1.2	8	8	8	50.8	50.8	50.8	27.673	0	37.596	1234300000	32	27.3158779144287	27.5112609863281	26.8902950286865	27.5063514709473	27.3380718231201	27.6836471557617
	0.383243608740116	-0.129655838012695	Cre12.g486300.t1.2	4	4	4	32.1	32.1	32.1	20.284	0	65.98	19539000000	66	31.1954250335693	31.3581485748291	31.4762439727783	31.6658554077148	31.2626533508301	31.4902763366699
	0.884031710361862	-0.179222742716473	Cre12.g486550.t1.2	8	8	8	20.3	20.3	20.3	59.806	0	13.156	433350000	22	25.9466609954834	25.8864154815674	25.9082069396973	25.9985828399658	26.0018081665039	26.2785606384277
+	2.61830452899331	-1.03928565979004	Cre12.g487100.t1.2	8	8	8	16.8	16.8	16.8	70.565	0	30.039	763890000	24	26.362907409668	26.2341251373291	25.9862213134766	27.3605995178223	27.3144950866699	27.0260162353516
+	3.30036821469675	0.535250981648762	Cre12.g487850.t1.2	2	2	2	17.7	17.7	17.7	20.962	0	7.0292	197400000	9	25.2702789306641	25.2738380432129	NaN	24.702449798584	24.7863616943359	24.7216110229492
	0.428985275185816	-0.157758712768555	Cre12.g488100.t1.2	3	3	3	9	9	9	60.066	0	14.509	70633000	10	NaN	23.2916526794434	23.6503143310547	23.7324161529541	23.5500431060791	23.6037673950195
	0.466284451453251	0.184983571370442	Cre12.g488850.t2.1;Cre12.g488850.t1.1	19	19	19	21.8	21.8	21.8	122.55	0	88.769	1514000000	78	27.6013031005859	27.3563232421875	27.8217105865479	27.277904510498	27.3268032073975	27.6196784973145
	0.892992296615249	-0.187714258829754	Cre12.g489150.t1.2	8	8	8	10.8	10.8	10.8	97.973	0	29.429	416010000	19	25.9135360717773	25.9482440948486	25.7311229705811	25.9096260070801	26.1215915679932	26.124828338623
	2.58315307349522	0.418532689412437	Cre12.g489153.t1.1	5	5	5	28.8	28.8	28.8	18.64	0	40.532	3113000000	38	28.7506618499756	28.6797618865967	28.830924987793	28.3263320922852	28.2622623443604	28.4171562194824
	0.315840073163229	-0.261252721150715	Cre12.g489700.t1.2	12	12	12	47.3	47.3	47.3	40.386	0	186.21	5037400000	62	29.0079574584961	29.0035133361816	29.8025035858154	29.3212852478027	29.3243160247803	29.9521312713623
	1.41528653863775	-0.642859776814777	Cre12.g489750.t1.2	22	22	22	46.8	46.8	46.8	68.474	0	84.939	2240300000	67	28.3026485443115	28.0451545715332	27.6048431396484	28.5136737823486	28.6918888092041	28.6756629943848
	0.402568205872091	-0.0632953643798828	Cre12.g490000.t1.2	9	9	9	33.9	33.9	33.9	37.309	0	44.598	1480500000	36	27.7058277130127	27.7773723602295	27.6454010009766	27.8575687408447	27.7901096343994	27.6708087921143
	0.717881092896634	-0.441181182861328	Cre12.g490350.t1.1	36	36	36	66.4	66.4	66.4	74.517	0	253.95	8095300000	186	30.059175491333	30.1531562805176	29.4824886322021	30.5863838195801	30.459436416626	29.9725437164307
	0.0399036544900352	-0.0539207458496094	Cre12.g490500.t1.2	3	3	3	21.3	21.3	21.3	23.286	0	4.8118	743830000	14	26.6137199401855	26.8232307434082	25.7569465637207	26.8541240692139	26.689525604248	25.8120098114014
	1.21517563730159	-0.617323875427246	Cre12.g490700.t1.2	2	2	2	7.5	7.5	7.5	34.174	0	3.6259	86165000	5	NaN	23.4463214874268	23.5974159240723	24.0823726654053	23.8998432159424	24.4353618621826
	0.236707401487637	0.0910860697428397	Cre12.g490850.t1.1	4	4	4	4.9	4.9	4.9	113.57	0	7.2845	73709000	7	23.636661529541	23.2284069061279	23.5696430206299	23.2996387481689	23.5536785125732	23.3081359863281
	0.00927949190228305	0.00324249267578125	Cre12.g491500.t1.2	3	3	3	9.9	9.9	9.9	47.657	0	11.235	237930000	13	25.1130294799805	25.031494140625	25.2770709991455	25.0917625427246	25.0100936889648	25.3100109100342
	1.37722388175352	-0.332785924275715	Cre12.g492300.t1.2	4	4	4	33.5	33.5	33.5	18.122	0	13.243	776690000	22	26.6169471740723	26.7468872070313	26.684986114502	27.1833820343018	26.8184852600098	27.0453109741211
	0.205273385339253	-0.237966537475586	Cre12.g492350.t1.2	12	12	12	31.9	31.9	31.9	69.951	0	32.766	679110000	26	26.7553176879883	26.7806930541992	25.8421325683594	27.074390411377	26.9663124084473	26.0513401031494
	0.0894734512645379	-0.0337384541829451	Cre12.g492600.t1.2	11	11	11	35.7	35.7	35.7	51.751	0	57.391	2479400000	49	28.500171661377	28.4671936035156	28.513973236084	28.2606925964355	28.6575832366943	28.6642780303955
	0	-2.16921679178874	Cre12.g492650.t1.2	2	2	2	9.2	9.2	9.2	66.362	0	14.646	70044000	8	NaN	NaN	21.9230670928955	23.2814998626709	23.7697143554688	25.2256374359131
	1.04224689443693	-0.506598790486652	Cre12.g492700.t1.2	4	4	4	10.9	10.9	10.9	52.344	0	10.662	383930000	13	25.9026527404785	25.4022350311279	25.3278656005859	25.7826671600342	26.2536773681641	26.1162052154541
	0.659620694252479	-0.13564173380534	Cre12.g493150.t1.2	5	5	5	16.2	16.2	16.2	35.472	0	9.1096	325910000	18	25.6546077728271	25.3557186126709	25.5621776580811	25.6254177093506	25.6356105804443	25.7184009552002
	1.30052272826647	0.252880732218426	Cre12.g493250.t1.2	21	21	20	36.7	36.7	35.6	81.026	0	91.35	2152300000	87	28.4033660888672	28.3284721374512	28.5589199066162	28.0601825714111	28.2078800201416	28.2640533447266
	1.191474693606	-0.798130671183266	Cre12.g493950.t1.2	7	7	7	40.2	40.2	40.2	18.524	0	11.873	3293200000	31	28.5581893920898	28.4384918212891	27.8568553924561	29.4012908935547	29.2071571350098	28.6394805908203
	0.145482588421077	-0.0831305185953788	Cre12.g494000.t1.2	9	9	9	14.1	14.1	14.1	116.64	0	77.123	205880000	26	25.0630340576172	24.4787712097168	25.0963954925537	24.9061431884766	24.8803558349609	25.1010932922363
	0.81716643386688	0.128819783528645	Cre12.g494050.t1.2	8	8	8	51.8	51.8	51.8	21.518	0	129.86	14407000000	82	31.0452461242676	31.0492763519287	30.9296646118164	30.8921489715576	30.9788284301758	30.7667503356934
	0.970244303780992	0.257191975911457	Cre12.g494100.t1.1	16	16	16	17.6	17.6	17.6	143.79	0	56.023	1132100000	43	27.494649887085	27.3634414672852	27.6852531433105	27.169017791748	27.182056427002	27.4206943511963
	0.976383791764698	0.301490147908531	Cre12.g494350.t1.2	7	7	7	15.3	15.3	15.3	76.088	0	39.854	866120000	30	26.9819622039795	27.2914943695068	27.1335945129395	26.7846908569336	26.6665496826172	27.0513401031494
	1.0269008382142	-0.389342625935871	Cre12.g494400.t1.2	4	4	4	13.4	13.4	13.4	40.646	0	6.7573	151900000	9	24.3923110961914	24.4715347290039	23.9980888366699	24.4787712097168	24.8129386901855	24.7382526397705
	1.4550168827922	-1.00801277160645	Cre12.g494450.t1.2	6	6	6	41.4	41.4	41.4	14.448	0	25.087	2709300000	27	28.1946029663086	28.3356876373291	27.6339492797852	29.4228801727295	29.1573791503906	28.6080188751221
	1.13955610471554	-0.716511408487957	Cre12.g494750.t1.2	7	7	7	35.5	35.5	35.5	18.248	0	17.233	4681400000	38	29.1694946289063	29.0834980010986	28.5386390686035	29.9432144165039	29.7809104919434	29.217041015625
	1.06560290017115	-0.239780426025391	Cre12.g494800.t1.1	4	4	4	19.2	19.2	19.2	21.738	0	4.7175	433400000	11	25.9998741149902	25.958324432373	25.7968692779541	26.0555248260498	26.0904712677002	26.3284130096436
	2.35810603720659	-0.426515579223633	Cre12.g494850.t1.2	13	13	13	62.1	62.1	62.1	29.08	0	54.376	3878100000	85	28.7338905334473	28.7739810943604	28.5535106658936	29.0891437530518	29.1701641082764	29.0816211700439
	0.279039456993377	-0.172467549641926	Cre12.g495300.t1.2	5	5	5	22.3	22.3	22.3	32.896	0	13.499	405170000	10	26.0062446594238	25.8424453735352	25.6422100067139	26.1271324157715	26.3154449462891	25.5657253265381
	0.54877654737902	-0.378447850545246	Cre12.g495500.t1.1	3	3	3	6.3	6.3	6.3	59.579	0	2.8226	84275000	5	23.5696430206299	23.582332611084	23.0293655395508	NaN	23.9991207122803	23.5453357696533
	0.795948605101037	0.12451171875	Cre12.g495650.t1.2	9	9	9	20.1	20.1	20.1	72.739	0	69.721	1015800000	33	27.3696117401123	27.2651710510254	27.1276054382324	27.1638450622559	27.1198120117188	27.1051959991455
	0.595018107934158	-0.0829792022705078	Cre12.g495750.t1.2	2	2	2	23.4	23.4	23.4	8.4357	0	2.9019	243970000	10	25.4604206085205	NaN	25.3585720062256	25.5047912597656	25.4801597595215	NaN
	1.67217195221911	0.878868738810223	Cre12.g495850.t1.2	14	14	14	69.5	69.5	69.5	27.825	0	83.505	4966000000	77	29.9663677215576	29.9397163391113	29.4736137390137	29.0908336639404	29.0931549072266	28.559103012085
	1.52023606704663	0.278584798177082	Cre12.g495951.t2.1;Cre12.g495951.t1.1	6	6	6	44.5	44.5	44.5	21.169	0	72.954	8731000000	68	30.5338039398193	30.5233707427979	30.3345813751221	30.2001113891602	30.2715301513672	30.0843601226807
	0.157951917533716	-0.0531686147054025	Cre12.g496450.t1.2	5	5	5	25	25	25	34.902	0	13.74	195620000	12	NaN	24.873706817627	25.033260345459	24.8582324981689	25.0143985748291	25.1473255157471
	1.01737681633298	-0.510596593221027	Cre12.g496700.t1.2	6	6	6	44.6	44.6	44.6	20.353	0	44.293	355960000	16	25.4746322631836	25.6896591186523	24.9710140228271	25.7160472869873	25.8861827850342	26.0648651123047
	0.722259935395056	-0.145248413085938	Cre12.g496750.t1.2	8	8	8	39.4	39.4	39.4	26.497	0	31.54	1126300000	47	27.0455188751221	26.9174098968506	27.0870952606201	27.0953693389893	27.0758190155029	27.3145809173584
	0.241052856000356	-0.0829970041910819	Cre12.g497300.t2.1;Cre12.g497300.t1.2	18	18	18	68	68	68	38.936	0	323.31	25047000000	160	31.6850357055664	31.7728977203369	31.9742202758789	31.8420238494873	31.742582321167	32.0965385437012
+	3.04805191545345	-0.705434799194336	Cre12.g497350.t1.1	12	12	12	10.9	10.9	10.9	189.72	0	58.008	620770000	27	26.1131687164307	25.933910369873	26.0667953491211	26.63796043396	26.7512359619141	26.8409824371338
	0.41528864145253	0.278045018513996	Cre12.g497850.t1.2	3	3	3	17.6	17.6	17.6	23.404	0	23.793	305880000	8	NaN	25.8131351470947	25.89333152771	25.7787132263184	25.7929039001465	25.1539478302002
	0.571697236852958	0.137545903523762	Cre12.g498100.t1.2	12	12	12	36.2	36.2	36.2	49.358	0	53.131	1309700000	45	27.5230541229248	27.6293697357178	27.3201026916504	27.2439975738525	27.4346790313721	27.3812122344971
	1.15090216871479	0.193229039510094	Cre12.g498250.t1.2	12	12	12	66.2	66.2	66.2	15.9	0	152.82	9370500000	136	30.3738899230957	30.2783031463623	30.150857925415	30.1570167541504	30.0004806518555	30.0658664703369
	0.417688464373044	0.105251948038738	Cre12.g498450.t1.2	11	11	11	30.9	30.9	30.9	62.88	0	44.629	1055400000	37	27.4642753601074	27.1483135223389	27.3706092834473	27.1352596282959	27.3161373138428	27.2160453796387
+	2.88718792427364	2.38698577880859	Cre12.g498500.t1.2	24	24	24	70.3	70.3	70.3	47.653	0	278.65	10409000000	115	30.9327659606934	30.9048347473145	31.7924613952637	28.8314094543457	28.9162998199463	28.7213954925537
	1.05667742426783	-0.431690851847328	Cre12.g498550.t1.1	11	11	11	38.7	38.7	38.7	34.993	0	80.2	2351100000	52	28.0283355712891	27.9724617004395	28.1412658691406	28.7589740753174	28.5497703552246	28.1283912658691
	0.393513261663059	0.116161982218422	Cre12.g498900.t1.2	9	9	9	54.1	54.1	54.1	22.114	0	272.86	12036000000	58	30.9554615020752	30.9909801483154	30.6502723693848	30.6282749176025	30.7872161865234	30.8327369689941
	0.308822858627702	-0.159886042277019	Cre12.g498950.t1.2	11	11	11	62.5	62.5	62.5	25.903	0	67.547	2026400000	50	27.8407421112061	27.899543762207	28.4028377532959	28.0041561126709	28.2239818572998	28.3946437835693
	0.101329099816816	0.0252742767333984	Cre12.g499350.t1.2	9	9	9	23.1	23.1	23.1	50.931	0	13.47	466020000	20	26.2114849090576	25.9982604980469	26.2036113739014	26.1745529174805	26.0003261566162	26.162654876709
	1.36876703585469	-0.220614751180015	Cre12.g499500.t1.1	8	8	7	27.5	27.5	25.2	40.78	0	21.194	947740000	22	27.0577564239502	26.9472618103027	27.0806045532227	27.2202033996582	27.3698616027832	27.1574020385742
	0.138371769192805	0.0248613357543945	Cre12.g499750.t1.1	3	3	3	4.7	4.7	4.7	102.63	0	4.9379	52458000	8	NaN	23.1566581726074	23.1726455688477	NaN	23.0783214569092	23.2012596130371
	0.0285196094262506	-0.0194333394368478	Cre12.g499800.t1.2	3	3	3	33.7	33.7	33.7	10.479	0	58.329	832820000	24	26.5560493469238	26.519323348999	26.7739181518555	26.53932762146	26.3217029571533	27.0465602874756
	0.0792302425431781	-0.0831330617268868	Cre12.g500150.t1.1	22	22	22	52.4	52.4	52.4	57.928	0	260.82	3786200000	86	29.2991142272949	29.3558616638184	28.3432922363281	29.2510833740234	29.2546691894531	28.7419147491455
	0.251494100383304	-0.120989481608071	Cre12.g500400.t1.2	6	6	6	12.6	12.6	12.6	89.371	0	20.087	110310000	17	23.9507369995117	23.583366394043	24.2240562438965	24.0825347900391	23.9522476196289	24.0863456726074
+	2.17503485687976	-0.882731119791668	Cre12.g500500.t2.1;Cre12.g500500.t1.1	12	12	12	43.7	43.7	43.7	42.104	0	59.65	1578500000	54	27.5320014953613	27.5069561004639	27.0430164337158	28.3664474487305	28.2041988372803	28.1595211029053
+	3.99267805405634	1.05328750610352	Cre12.g500550.t1.2	9	9	9	16.1	16.1	16.1	85.91	0	20.983	220130000	15	25.3763675689697	25.3687305450439	25.5600204467773	24.3827133178711	24.3347682952881	24.4277744293213
	1.11639408271884	-0.216644922892254	Cre12.g500950.t1.2	9	9	9	42.3	42.3	42.3	38.407	0	84.686	2074500000	61	27.681303024292	27.7559547424316	27.4561500549316	27.8470897674561	27.8731441497803	27.8231086730957
	0.112200404585854	0.0799433390299491	Cre12.g501050.t1.2	9	9	9	19.2	19.2	19.2	62.352	0	25.587	1334000000	31	27.4396018981934	27.47900390625	28.0120124816895	27.4171562194824	27.3509387969971	27.9226932525635
	0	0.0204747517903634	Cre12.g501100.t1.2	7	7	7	14.1	14.1	14.1	73.861	0	14.547	250820000	6	25.3451633453369	25.2944583892822	25.3095951080322	NaN	NaN	25.2959308624268
	0.768477845740196	0.397196451822918	Cre12.g502200.t1.2	14	14	14	23.1	23.1	23.1	89.987	0	43.456	511220000	24	26.0221900939941	26.2691020965576	26.8212852478027	25.9839191436768	26.0175876617432	25.9194812774658
	0.735932540965817	-0.397109667460125	Cre12.g502250.t1.2	5	5	5	23.9	23.9	23.9	39.788	0	21.527	189220000	12	NaN	24.5477504730225	25.1081314086914	25.0844821929932	25.3451290130615	25.2455406188965
	0.548113272075195	0.554087320963543	Cre12.g502750.t1.2	5	5	5	40.8	40.8	40.8	14.157	0	11.68	433100000	13	25.5744438171387	25.8520278930664	26.9902095794678	25.566801071167	25.4017791748047	25.7858390808105
	1.74924222372715	-0.349575042724609	Cre12.g503300.t1.2	18	18	18	37.8	37.8	37.8	68.043	0	71.371	1996200000	62	28.1094856262207	28.0001850128174	27.9111366271973	28.2988967895508	28.2759094238281	28.4947261810303
	0	0.316365559895832	Cre12.g503350.t1.2	3	3	3	15.9	15.9	15.9	25.382	0	7.4447	187500000	9	24.6435031890869	24.6288414001465	25.2194843292236	NaN	24.5142440795898	NaN
	0.476011520595592	0.13261604309082	Cre12.g503500.t1.1	15	15	15	19.5	19.5	19.5	99.077	0	37.251	978580000	44	27.2184505462646	27.1776924133301	27.3586711883545	26.9203662872314	27.1459846496582	27.2906150817871
	0.627058082698337	-0.207908630371094	Cre12.g503550.t1.2	7	7	7	38.6	38.6	38.6	22.253	0	21.992	1479200000	28	27.5629634857178	27.8485832214355	27.5343780517578	27.9603595733643	27.973611831665	27.6356792449951
	1.21538725533187	-0.0562515258789063	Cre12.g503650.t1.2	11	11	11	53.9	53.9	53.9	33.448	0	47.989	941400000	34	26.8733787536621	26.881103515625	26.8582801818848	26.9424610137939	26.9528255462646	26.88623046875
	0.399791949133544	-0.251022974650066	Cre12.g504150.t1.2;Cre12.g504150.t2.1	3	3	3	16.7	16.7	16.7	31.765	0	4.3245	82256000	9	23.7934246063232	23.4421501159668	23.2915115356445	23.5338592529297	NaN	23.9862442016602
	0.789084807718683	0.269280751546223	Cre12.g504200.t1.2	6	6	6	47.9	47.9	47.9	15.676	0	36.108	1444000000	30	27.881628036499	28.0067272186279	27.6320781707764	27.7100391387939	27.6546497344971	27.3479022979736
	1.32292198504009	-0.556214650472004	Cre12.g504550.t1.2;Cre12.g506200.t1.2;Cre12.g505600.t1.2;Cre12.g504700.t1.2	9	3	3	48	11.2	11.2	16.53	0	34.932	1315600000	33	27.3164825439453	27.0544490814209	27.500057220459	27.561071395874	28.0596141815186	27.9189472198486
	0.497329056529374	-0.597665786743164	Cre12.g504950.t1.2	6	6	6	24.4	24.4	24.4	32.794	0	23.722	987800000	28	26.3227863311768	26.1959362030029	27.6370620727539	27.0280208587646	27.1045951843262	27.8161659240723
	1.08625011574089	-0.193111419677734	Cre12.g505850.t1.2	13	13	13	66.4	66.4	66.4	25.75	0	82.108	4727500000	80	29.3456192016602	29.1984729766846	29.0710697174072	29.4079093933105	29.4381141662598	29.3484725952148
	0.685199770999568	-0.190313975016277	Cre12.g506000.t1.2	2	2	2	4.1	4.1	4.1	63.534	0	4.8615	103810000	7	24.0131645202637	23.9414539337158	23.6390933990479	23.9581909179688	24.0650501251221	24.1414127349854
	0.43982085782309	-0.236767450968422	Cre12.g507150.t1.2	8	8	8	25.8	25.8	25.8	32.159	0	45.077	730760000	35	26.7815685272217	26.9536037445068	26.2047863006592	26.9334831237793	26.9239978790283	26.7927799224854
	1.93500382228773	0.326675415039063	Cre12.g507400.t1.2	10	10	10	21	21	21	76.574	0	29.716	628450000	22	26.6071014404297	26.6973686218262	26.6903247833252	26.2023220062256	26.3965301513672	26.4159164428711
	0.725171150417106	0.60796070098877	Cre12.g507450.t1.2	2	2	2	5.8	5.8	5.8	34.226	0	2.8478	546620000	3	NaN	26.435998916626	27.3815422058105	26.3610668182373	26.2012004852295	26.3401622772217
	0.266641386218491	-0.136746088663738	Cre12.g507550.t2.1;Cre12.g507550.t1.1	5	5	5	12.7	12.7	12.7	72.489	0	8.4788	146620000	8	24.6262264251709	NaN	24.3353824615479	24.4304580688477	24.5567226409912	24.8654708862305
	0.47964586538563	0.128127415974934	Cre12.g507650.t2.1;Cre12.g507650.t1.2	11	11	11	30.9	30.9	30.9	44.991	0	91.279	1417200000	40	27.6329784393311	27.6901245117188	27.9719123840332	27.6740455627441	27.538158416748	27.698429107666
	0.12273659687019	0.0460484822591134	Cre12.g507700.t1.1	11	11	11	8.2	8.2	8.2	192.87	0	39.005	275250000	34	25.4371109008789	25.1842727661133	25.4936580657959	25.1291580200195	25.4406623840332	25.407075881958
	0.193552070922824	-0.103014628092449	Cre12.g508000.t1.1	9	9	9	37.6	37.6	37.6	42.955	0	46.405	1099100000	35	27.193286895752	26.6358871459961	27.1623096466064	27.0458316802979	27.284538269043	26.970157623291
	0.0392410569559683	-0.0200564066569022	Cre12.g508050.t1.2	16	16	16	15.1	15.1	15.1	183.17	0	109.78	1026200000	54	27.1536388397217	27.0104141235352	27.4185237884521	26.990966796875	27.2249946594238	27.4267845153809
	0.116299406687518	0.0483576456705705	Cre12.g508150.t1.2	26	26	26	25.4	25.4	25.4	124.37	0	118.12	2416500000	85	28.3946838378906	28.2748870849609	28.6584339141846	28.2163696289063	28.4038524627686	28.5627098083496
	1.07655539160219	-0.106564839680988	Cre12.g508250.t1.1	23	23	23	13	13	13	272.93	0	54.386	717340000	48	26.6855201721191	26.7418823242188	26.6271457672119	26.7724094390869	26.855073928833	26.7467594146729
+	4.28573700465289	0.766459782918293	Cre12.g508500.t1.2	15	15	15	43	43	43	57.265	0	84.032	1465800000	45	28.0052814483643	28.0300216674805	28.0309162139893	27.2640972137451	27.1809196472168	27.3218231201172
	0.190276118642445	0.127175013224285	Cre12.g508750.t1.2	8	8	8	47.6	47.6	47.6	26.922	0	110.84	3377700000	61	28.997953414917	28.5503578186035	28.9711456298828	28.3828201293945	28.6499652862549	29.1051464080811
	0.0124253859354434	-0.00241978963216027	Cre12.g508900.t1.2	9	9	7	27.5	27.5	23.7	42.529	0	30.886	958970000	30	27.2075996398926	27.2077865600586	27.084056854248	27.0741863250732	27.1919708251953	27.2405452728271
	1.40335568668354	-0.230300903320313	Cre12.g509050.t1.1	11	11	11	46.8	46.8	46.8	23.572	0	121.21	5850800000	66	29.5977573394775	29.5429248809814	29.7914295196533	29.8935966491699	29.8497009277344	29.8797168731689
	0.43058576066342	-0.406007766723633	Cre12.g509650.t1.2	19	19	19	41.3	41.3	41.3	62.837	0	79.889	4367700000	105	29.3545799255371	29.2869644165039	28.2673168182373	29.6407566070557	29.4964046478271	28.9897232055664
	0.129977524658337	0.0323549906412737	Cre12.g509750.t1.2	28	28	28	77.9	77.9	77.9	49.589	0	323.31	20527000000	209	31.5075340270996	31.4866371154785	31.653736114502	31.4520397186279	31.4326095581055	31.6661930084229
	0.133151290674274	-0.167644500732422	Cre12.g510050.t1.2	9	9	7	30	30	24.8	47.178	0	31.317	708820000	37	26.8692665100098	26.7696380615234	25.8432598114014	27.138484954834	26.8160438537598	26.0305690765381
	0.921135172554871	0.211398442586262	Cre12.g510150.t1.2	2	2	2	7.9	7.9	7.9	50.681	0	6.6077	65857000	3	23.4506072998047	NaN	23.4985046386719	23.1165313720703	23.360782623291	23.3121585845947
	0.443870680541999	-0.0930754343668632	Cre12.g510300.t1.1	5	5	5	4.3	4.3	4.3	149.47	0	14.915	151190000	10	24.3456363677979	24.4625129699707	24.5697002410889	24.4597015380859	24.5255794525146	24.6717948913574
	1.76959590345954	-0.900585174560547	Cre12.g510400.t1.1	4	4	4	37.1	37.1	37.1	24.226	0	130.81	1514500000	31	27.1803493499756	27.6447830200195	27.0000247955322	28.4204940795898	28.0897235870361	28.016695022583
	0.36659047339645	-0.226207733154297	Cre12.g510450.t1.2	3	3	3	47.3	47.3	47.3	6.3924	0	23.292	2181300000	16	28.0829410552979	28.7093830108643	27.8944072723389	28.3418083190918	28.4230213165283	28.6005249023438
	2.10336661433132	-0.799676895141602	Cre12.g510650.t1.2	18	18	18	50.8	50.8	50.8	44.444	0	323.31	17536000000	163	30.9826412200928	31.096097946167	30.5788478851318	31.7499103546143	31.6976833343506	31.6090240478516
	0.0266559759073014	-0.027138392130535	Cre12.g510800.t1.2	9	9	9	30.8	30.8	30.8	46.416	0	32.962	706730000	28	26.8497161865234	26.9375305175781	26.1321048736572	27.0083847045898	26.7551898956299	26.2371921539307
	0.128036071842337	-0.125267028808594	Cre12.g510850.t1.2	3	3	3	10	10	10	30.716	0	5.458	208440000	8	24.8245429992676	24.9865474700928	24.709041595459	25.484806060791	25.1112785339355	24.2998485565186
	0.596152180129359	-0.276582717895508	Cre12.g511050.t1.2	9	9	9	35.5	35.5	35.5	38.993	0	20.401	437360000	21	26.2393074035645	25.9622135162354	25.5524482727051	26.1133460998535	26.1657638549805	26.3046073913574
	0.0226405571637723	-0.00560506184895715	Cre12.g511850.t1.2	10	10	10	23	23	23	54.839	0	65.759	1688000000	43	27.9682369232178	27.9339332580566	27.8581619262695	27.7969303131104	28.0600776672363	27.9201393127441
	1.32959641017564	-0.645028432210285	Cre12.g511900.t1.2	11	11	11	69.4	69.4	69.4	28.401	0	170.15	11778000000	126	30.5227165222168	30.4210147857666	29.9305820465088	31.0919437408447	31.0491466522217	30.6683082580566
	0.134811752615448	0.0311279296875	Cre12.g512000.t1.1	33	33	33	33.2	33.2	33.2	120.2	0	269.58	6394200000	138	29.8483142852783	29.7667655944824	29.9572620391846	29.707836151123	29.8399753570557	29.9311466217041
	0.221558769763453	0.0669199625651018	Cre12.g512300.t1.2	57	57	57	70.1	70.1	70.1	117.87	0	323.31	76516000000	586	33.4445571899414	33.3063354492188	33.5053329467773	33.2983016967773	33.5491523742676	33.2080116271973
	0.195529040741098	-0.0657164255778007	Cre12.g512600.t1.2	7	7	7	38	38	38	20.93	0	119.33	8050900000	71	30.2450180053711	30.3504753112793	30.0190315246582	30.3569946289063	30.3526859283447	30.101993560791
	0.452801856683288	-0.240622838338215	Cre12.g513150.t1.2	12	12	12	28.3	28.3	28.3	53.886	0	68.367	1971700000	39	27.8800525665283	27.9413414001465	28.3318500518799	27.9446964263916	28.3824081420898	28.5480079650879
	0.0149471711214581	-0.00294748942057055	Cre12.g513200.t1.2	21	21	21	72.3	72.3	72.3	51.602	0	323.31	50630000000	249	32.7797203063965	32.8305854797363	32.8529434204102	32.7469100952148	32.7793502807617	32.9458312988281
	0.960144554764808	0.242952982584633	Cre12.g513500.t1.2	11	11	11	15.7	15.7	15.7	104.22	0	19.387	568560000	24	26.6515731811523	26.2980308532715	26.4872169494629	26.232479095459	26.133810043335	26.3416728973389
	0.331878093180858	0.127843221028645	Cre12.g513600.t1.2	4	4	4	11.1	11.1	11.1	42.827	0	6.8374	199910000	11	24.8965682983398	25.1983547210693	25.2577819824219	NaN	24.9202079772949	25.0592422485352
	2.01503911798667	0.643029530843098	Cre12.g513701.t1.2	4	4	4	6.2	6.2	6.2	107.43	0	23.832	150070000	11	24.9217071533203	24.5061550140381	24.8593235015869	24.0219135284424	24.16330909729	24.1728744506836
	0.489263472207923	-0.449047088623047	Cre12.g513750.t1.1	3	3	3	46.2	46.2	46.2	11.409	0	84.862	886070000	32	26.2382869720459	26.4959011077881	26.5154037475586	27.6316623687744	26.3589572906494	26.6061134338379
	1.32085274514583	0.330183664957683	Cre12.g513950.t1.2	11	11	11	37.3	37.3	37.3	50.82	0	40.986	1514500000	34	27.9392681121826	28.0222110748291	27.9262046813965	27.7828807830811	27.7033882141113	27.4108638763428
	1.84460607552952	-0.308858871459961	Cre12.g514050.t1.2	70	70	70	56.7	56.7	56.7	174.98	0	323.31	24096000000	403	31.5089492797852	31.4045639038086	31.6158351898193	31.7932376861572	31.7606182098389	31.9020690917969
	0.375672466287385	-0.257186889648438	Cre12.g514200.t1.2	24	24	24	58.4	58.4	58.4	64.459	0	207.2	6116500000	149	29.7373600006104	29.7566223144531	29.0003471374512	29.9294528961182	29.864875793457	29.4715614318848
	0.394276599380309	-0.261554082234699	Cre12.g514300.t1.2	2	2	2	5.2	5.2	5.2	32.386	0.0019204	1.892	104230000	3	NaN	23.9052715301514	24.1099643707275	24.662317276001	24.1385250091553	24.0066738128662
	0.109870612367963	-0.0597311655680315	Cre12.g514500.t1.2	8	8	8	33.3	33.3	33.3	17.781	0	31.759	4713800000	59	29.5091114044189	29.568717956543	29.1495742797852	29.3226833343506	29.7623691558838	29.3215446472168
	0.06773301346236	-0.0268433888753243	Cre12.g514750.t1.2	19	19	19	50.3	50.3	50.3	51.293	0	70.337	4827400000	93	29.4295196533203	29.3752994537354	29.5501747131348	29.3405990600586	29.3600330352783	29.7348918914795
	2.29321726211918	0.234921773274742	Cre12.g514850.t1.2	28	27	27	43.5	42	42	89.353	0	151.56	3329200000	117	28.9033699035645	28.899341583252	29.0048809051514	28.6760997772217	28.6773433685303	28.7493839263916
	0.172711838648069	-0.0596389770507813	Cre12.g515650.t1.2	11	11	11	63	63	63	24.249	0	40.691	2305800000	40	28.4625205993652	28.5266761779785	28.1699256896973	28.549072265625	28.4788875579834	28.310079574585
	1.03660602541395	0.180735905965168	Cre12.g515700.t1.2	4	4	4	15.6	15.6	15.6	62.379	0	9.6805	121430000	7	NaN	24.35622215271	24.5454540252686	24.2855968475342	24.2361526489258	24.2885570526123
+	4.06651660767958	0.916898091634113	Cre12.g515850.t1.2	4	4	4	20.5	20.5	20.5	29.721	0	27.342	335450000	13	25.8852291107178	25.9124622344971	25.8747158050537	25.0718975067139	24.8793277740479	24.9704875946045
	0.414230988294569	-0.137385050455734	Cre12.g516200.t1.2	49	49	48	70.1	70.1	68.9	94.208	0	323.31	72242000000	602	33.19287109375	33.1689567565918	32.8101959228516	33.256031036377	33.2686347961426	33.059513092041
	0.93721339772593	-0.229746500651043	Cre12.g516450.t1.2	6	6	6	22.3	22.3	22.3	24.292	0	9.6818	1093000000	22	27.1512203216553	27.1894283294678	27.2683868408203	27.3261165618896	27.3207912445068	27.6513671875
	0.401488237232961	0.0721600850423165	Cre12.g517100.t1.1	11	11	11	49	49	49	28.489	0	79.308	1370600000	31	27.6965732574463	27.7288417816162	27.6299953460693	27.7534694671631	27.5370483398438	27.548412322998
	1.08356016603101	-0.309938430786133	Cre12.g517150.t1.1	21	21	21	62.5	62.5	62.5	46.385	0	144.15	9228200000	153	30.2649478912354	30.1396808624268	29.9394359588623	30.4608039855957	30.5687370300293	30.2443389892578
	0.825716501990865	0.299676895141602	Cre12.g517400.t1.2	7	7	7	54.5	54.5	54.5	22.121	0	73.397	927060000	19	27.0883083343506	27.0536193847656	27.5077877044678	26.7710247039795	26.919116973877	27.0605430603027
	0.474389184423175	-0.136112848917644	Cre12.g517900.t1.1;Cre12.g518000.t1.1;Cre12.g518000.t2.1	23	23	23	30.2	30.2	30.2	113.73	0	79.893	1878200000	58	28.0091323852539	28.0633220672607	27.8918609619141	28.2886371612549	28.1779766082764	27.9060401916504
	0.315185022202264	-0.113457361857098	Cre12.g518650.t1.2	9	9	9	37.9	37.9	37.9	41.532	0	62.159	518900000	27	26.2096652984619	26.0060958862305	26.3219089508057	26.2924251556396	26.0942821502686	26.4913349151611
	0.235447295398653	0.0754877726236991	Cre12.g518900.t1.2	7	7	7	20.6	20.6	20.6	40.832	0	20.168	438590000	18	26.0724086761475	26.2350196838379	25.8231334686279	25.9571514129639	26.0408039093018	25.9061431884766
	0.720286062628544	-0.403073628743488	Cre12.g519100.t1.2	15	15	15	39.6	39.6	39.6	54.099	0	149.68	4531800000	74	29.2872066497803	29.3564071655273	28.698429107666	29.7358932495117	29.5805912017822	29.2347793579102
	0.705334696618709	-0.436847686767578	Cre12.g519180.t2.1;Cre12.g519180.t1.1;Cre12.g519180.t3.1;Cre12.g519180.t4.1	27	27	27	39.3	39.3	39.3	108.77	0	323.31	9743200000	162	30.3266735076904	30.3280658721924	29.7700157165527	30.8209972381592	30.7604198455811	30.153881072998
	0.63051266134956	-0.361274719238281	Cre12.g519300.t1.2;REV__Cre14.g624950.t1.1	2	2	2	11.6	11.6	11.6	27.45	0	11.718	1843200000	22	27.8142108917236	27.5775871276855	28.2907028198242	28.1418991088867	28.070915222168	28.5535106658936
	1.86946730763372	0.332942326863606	Cre12.g519350.t1.2	10	10	10	45.7	45.7	45.7	31.253	0	61.77	2055100000	39	28.2922840118408	28.3930892944336	28.5351943969727	28.0285472869873	28.0490550994873	28.1441383361816
+	3.59397176055177	-0.731977462768555	Cre12.g519900.t1.2	16	16	16	32	32	32	86.336	0	86.178	1065000000	45	26.9601383209229	26.797981262207	26.8778324127197	27.5901374816895	27.559103012085	27.6826438903809
	0.0971597475109658	-0.0709654490153007	Cre12.g520200.t1.1	6	6	6	25.7	25.7	25.7	40.25	0	61.944	350980000	17	25.8336658477783	25.5220203399658	25.0310325622559	25.5924339294434	25.7005729675293	25.3066082000732
	0.518714240209872	0.515588760375977	Cre12.g520350.t1.2	7	7	7	14.8	14.8	14.8	59.25	0	16.738	527360000	17	26.6911239624023	26.0695838928223	26.5488529205322	25.143087387085	26.2022285461426	26.4174785614014
	0.113718842145272	0.0266539255777971	Cre12.g520500.t1.1	17	17	17	73.4	73.4	73.4	34.575	0	323.31	30238000000	201	32.0957221984863	32.1290321350098	31.8929100036621	32.0596580505371	32.049861907959	31.9281826019287
	0.135117014169415	-0.0499140421549455	Cre12.g520550.t1.2	5	5	5	5.3	5.3	5.3	102.59	0	6.3994	180890000	10	24.8936538696289	24.7296199798584	24.6267280578613	24.9556674957275	24.5829067230225	24.8611698150635
	1.16188327437389	-0.826560974121094	Cre12.g520600.t1.2	3	3	3	21.6	21.6	21.6	19.071	0	59.874	1646900000	17	27.7021331787109	27.5377883911133	27.0488471984863	28.482931137085	28.5689907073975	27.7165298461914
	0.0622402162165856	-0.0284226735432966	Cre12.g520650.t1.2	4	4	4	11.8	11.8	11.8	48.613	0	27.534	213170000	9	25.0405120849609	24.750316619873	25.1039752960205	24.795259475708	24.9900588989258	25.1947536468506
	0.292087598323001	0.0663388570149728	Cre12.g521350.t1.2	6	6	6	11.6	11.6	11.6	69.295	0	21.012	473230000	24	26.0921669006348	26.1036357879639	26.3199310302734	26.1533489227295	25.9970111846924	26.1663570404053
	0.00873470343616682	0.00376701354980469	Cre12.g521750.t1.2	9	9	9	12.3	12.3	12.3	134.63	0	32.203	320310000	17	25.5284748077393	25.3447895050049	25.7996635437012	25.5149974822998	25.6562728881836	25.4903564453125
	0.706419860045525	-0.265348434448242	Cre12.g522300.t1.1	13	13	13	16.7	16.7	16.7	128.9	0	102.03	897460000	38	26.9720230102539	26.6893920898438	27.086893081665	27.0632190704346	27.0512351989746	27.4298992156982
	1.06317450861923	0.29679838816325	Cre12.g522350.t1.2	8	8	8	29.3	29.3	29.3	45.19	0	31.783	291690000	10	NaN	25.7416000366211	25.9187068939209	25.4910907745361	25.6804313659668	25.4285430908203
	0.316091345414014	-0.106315612792969	Cre12.g522450.t1.2	15	15	15	17.7	17.7	17.7	138.18	0	75.034	1088900000	41	27.0771446228027	27.1391677856445	27.4652099609375	27.2597045898438	27.273998260498	27.4667663574219
	1.53559792319023	-0.411143620808918	Cre12.g522550.t1.2	17	17	15	27.3	27.3	24.3	81.672	0	40.488	1318000000	56	27.5799617767334	27.3550624847412	27.1570167541504	27.7557640075684	27.7584342956543	27.8112735748291
	0.128953925301925	0.0499025980631522	Cre12.g522600.t1.2	5	5	5	45.5	45.5	45.5	11.958	0	9.4614	5802800000	26	29.5441246032715	29.4170150756836	29.7334384918213	29.4098529815674	29.4034881591797	29.7315292358398
	1.66123930423397	0.222125371297203	Cre12.g523300.t1.2;Cre12.g523340.t1.1;Cre12.g523340.t2.1	17	17	17	37.3	37.3	37.3	66.206	0	123.28	2299200000	73	28.4904098510742	28.4099750518799	28.4940395355225	28.203311920166	28.1745986938477	28.3501377105713
	0.291029321318621	0.0769907633463554	Cre12.g523850.t1.2	20	20	20	58.2	58.2	58.2	55.054	0	323.31	12634000000	153	30.7692756652832	30.7959098815918	30.9623737335205	30.6605091094971	30.6950302124023	30.941047668457
	0.0694812146993521	0.0353069305419922	Cre12.g524100.t1.2	8	8	8	9.9	9.9	9.9	123.17	0	18.549	311580000	19	25.27366065979	25.2935829162598	25.5732879638672	25.1818103790283	25.2103710174561	25.6424293518066
	0.128553329462912	-0.0551385879516602	Cre12.g524200.t1.2	3	3	3	14.4	14.4	14.4	22.026	0	4.4488	214140000	13	NaN	25.2678871154785	25.087682723999	25.2337417602539	25.0468101501465	25.4182186126709
	0.612324529465609	-0.297004063924152	Cre12.g524300.t1.2	5	5	5	29.5	29.5	29.5	28.368	0	55.291	496500000	23	25.8836688995361	25.5024261474609	26.2166194915771	26.2600288391113	26.2040767669678	26.0296211242676
	0.870501896657046	0.618816375732422	Cre12.g524400.t1.2	14	14	14	64.2	64.2	64.2	38.727	0	111.95	645600000	46	26.8367748260498	26.3138027191162	27.2161388397217	25.9080924987793	26.0335750579834	26.5685997009277
	0.560930748904452	-0.146102269490562	Cre12.g524600.t1.2	4	4	4	11.3	11.3	11.3	50.041	0	11.327	336880000	15	25.4214649200439	25.3157558441162	25.6827373504639	25.6731967926025	25.5454235076904	25.6396446228027
	0.469309481099282	0.0439586639404297	Cre12.g525200.t1.2	28	28	28	69.6	69.6	69.6	56.267	0	323.31	10270000000	194	30.4281234741211	30.3444557189941	30.3694248199463	30.2743091583252	30.3548946380615	30.3809242248535
	0.0754567387225319	-0.0271917978922538	Cre12.g526750.t1.2	6	6	6	34	34	34	16.592	0	8.176	555930000	25	26.1457901000977	25.8935394287109	26.0932540893555	25.8814544677734	26.2242946624756	26.1084098815918
	0.135121335314314	0.149568557739258	Cre12.g526800.t1.2	25	25	25	61.7	61.7	61.7	61.024	0	254.96	9049500000	144	30.0006160736084	29.9780101776123	30.9710369110107	29.8633842468262	29.9880714416504	30.6495018005371
	0.39809716606093	0.350168228149414	Cre12.g526850.t1.2	3	3	3	4.8	4.8	4.8	75.147	0.00085543	2.2482	112660000	6	23.8245429992676	23.9115943908691	24.6757297515869	23.6820678710938	NaN	23.8921737670898
	0.0575130585943053	0.0466124216715507	Cre12.g527450.t1.2	4	4	4	20.2	20.2	20.2	22.175	0	8.4425	324060000	15	25.4077224731445	25.6657638549805	25.75608253479	25.3307399749756	25.276538848877	26.0824527740479
	1.02960756197977	-0.222686131795246	Cre12.g527550.t1.2	5	5	5	55.6	55.6	55.6	13.408	0	7.9097	705950000	13	26.769889831543	26.5841979980469	26.4802055358887	26.9331455230713	26.8298969268799	26.7393093109131
	0.72857813030551	0.309089342753094	Cre12.g527850.t1.1	3	3	3	17.5	17.5	17.5	31.569	0	41.705	86706000	10	23.7382011413574	23.7625331878662	24.1061344146729	NaN	23.4300746917725	23.6896591186523
	0.133247558529906	0.0356756846110002	Cre12.g528000.t1.2	21	21	21	73.1	73.1	73.1	44.199	0	235.36	25414000000	178	31.9391212463379	31.8773784637451	31.6520690917969	31.82346534729	31.8421745300293	31.6959018707275
	0.270203839913024	0.0789852142333984	Cre12.g528700.t1.2	10	10	10	55.1	55.1	55.1	30.996	0	49.703	1380000000	53	27.5214061737061	27.7557640075684	27.5408954620361	27.6944484710693	27.4996013641357	27.3870601654053
	0.426945283484599	0.0683472951253243	Cre12.g528750.t1.2	5	5	5	42.8	42.8	42.8	17.604	0	33.2	6427400000	45	29.9353675842285	29.8980731964111	29.7432479858398	29.8408164978027	29.8073329925537	29.7234973907471
	1.09668295863389	-0.754480997721352	Cre12.g528850.t1.1	4	4	4	41	41	41	17.365	0	6.5006	207450000	10	24.7932262420654	24.6932792663574	24.0582942962646	25.5337696075439	24.8168983459473	25.4575748443604
	1.20552386912415	0.215265909830727	Cre12.g528950.t1.1	4	4	4	6.5	6.5	6.5	84.369	0	13.144	148920000	10	24.4564476013184	24.5378932952881	24.6398105621338	24.2297134399414	24.3070259094238	24.4516143798828
	0.0543018398567413	-0.020994822184246	Cre12.g529000.t1.2	2	2	2	9.8	9.8	9.8	27.239	0	11.977	86270000	7	NaN	23.8097057342529	23.8666515350342	23.6977405548096	23.8382663726807	24.0415134429932
	0.0233202824420167	0.0102106730143205	Cre12.g529400.t1.2	4	4	4	45.3	45.3	45.3	9.5149	0	35.894	3016800000	22	28.9161014556885	29.0164833068848	28.5981826782227	28.9519653320313	28.8515644073486	28.696605682373
	0.0820210433913505	-0.0257727305094413	Cre12.g529500.t1.2	8	8	8	10.9	10.9	10.9	96.129	0	14.817	381160000	20	25.7533550262451	25.5741539001465	25.9555339813232	25.8002052307129	25.8017845153809	25.7583713531494
	0.350137638108476	0.0663445790608712	Cre12.g529600.t1.2	10	10	10	7.6	7.6	7.6	203.86	0	60.634	466420000	34	26.2712230682373	26.0299797058105	26.1547985076904	26.0221042633057	26.0860633850098	26.1487998962402
	0.0325133098712224	0.0096003214518241	Cre12.g529651.t1.1	10	10	10	54.4	54.4	54.4	21.635	0	68.464	11778000000	104	30.7017364501953	30.7336006164551	30.4519901275635	30.7004146575928	30.6120166778564	30.5460948944092
	0.300947283472277	-0.0864315032958984	Cre12.g529950.t1.2	18	18	18	31.8	31.8	31.8	70.395	0	49.079	2513000000	64	28.697135925293	28.5117893218994	28.3320636749268	28.6044883728027	28.684684753418	28.5111103057861
	0.156896369902169	-0.0747737884521484	Cre12.g530300.t1.2	8	8	8	42.3	42.3	42.3	21.771	0	19.076	4632900000	51	29.4171371459961	29.130651473999	29.2418632507324	29.4981174468994	29.4934864044189	29.0223693847656
	2.13812648924718	-0.590231577555336	Cre12.g530650.t1.1;Cre12.g530650.t2.1;Cre12.g530600.t1.1	19	19	19	63.2	63.2	63.2	41.342	0	181.96	34129000000	213	31.7976493835449	31.6599998474121	31.9976234436035	32.3275833129883	32.3633270263672	32.5350570678711
	1.2089193100049	-0.510457038879395	Cre12.g531450.t1.2	2	2	2	5.1	5.1	5.1	45.39	0	3.5292	117110000	4	NaN	24.5367660522461	24.2758293151855	24.9434223175049	NaN	24.8900871276855
	0.145914951838346	-0.0134881337483748	Cre12.g531550.t1.2	10	10	10	54	54	54	30.66	0	34.847	1222600000	36	27.4782314300537	27.4358711242676	27.4128837585449	27.4321308135986	27.5126190185547	27.422700881958
	0.326020586778277	0.179002443949383	Cre12.g531700.t1.1	3	3	3	4	4	4	99.603	0	6.0145	157400000	4	24.4923439025879	24.3090400695801	24.8734722137451	NaN	24.3267688751221	24.4317970275879
	1.27661787877112	-0.81070836385091	Cre12.g531900.t1.2	14	14	14	33.8	33.8	33.8	76.406	0	50.975	920520000	40	26.8415813446045	26.9685115814209	26.0583553314209	27.5477504730225	27.492130279541	27.2606925964355
	0.226889712526812	-0.020109812418621	Cre12.g532100.t1.2	13	13	13	37.3	37.3	37.3	51.925	0	29.958	1649300000	41	27.967357635498	27.9071292877197	27.8524570465088	27.9477634429932	27.9131927490234	27.9263172149658
	0.990711709075346	0.199871063232422	Cre12.g532550.t1.1	8	8	8	42.2	42.2	42.2	19.422	0	29.609	13332000000	89	31.0462875366211	31.121639251709	30.9660243988037	30.7837085723877	31.0094528198242	30.7411766052246
	0.403232648141633	0.361973444620766	Cre12.g533000.t1.2	3	3	3	5.4	5.4	5.4	64.831	0	7.4667	158530000	11	24.6113872528076	24.2839736938477	25.100772857666	23.7380981445313	24.4268169403076	24.7452983856201
	0.669790659385841	0.205674489339192	Cre12.g533050.t1.2	11	11	11	21.2	21.2	21.2	72.922	0	64.299	865820000	36	27.0100936889648	26.9233169555664	27.3337287902832	26.9025363922119	26.768123626709	26.979455947876
	0.733567906275005	-0.351738929748535	Cre12.g533351.t1.1	3	2	2	3.8	3.1	3.1	108.89	0	6.1131	324280000	4	25.5646514892578	25.3340511322021	NaN	NaN	25.6672801971436	25.9349002838135
+	2.49835625829637	-0.666638056437176	Cre12.g533550.t1.1	22	21	21	68.1	66.5	66.5	54.64	0	160.15	5740300000	106	29.258716583252	29.2602882385254	29.013557434082	29.9405574798584	29.8738193511963	29.7180995941162
	0.778223769492849	-0.0805168151855469	Cre12.g533800.t1.2	5	5	5	26.7	26.7	26.7	20.959	0	6.3273	483920000	12	25.9809169769287	25.9700927734375	25.9159069061279	25.9581470489502	26.0428085327148	26.1075115203857
	0.0137134810654004	-0.0052032470703125	Cre12.g534250.t1.2	4	4	4	22.1	22.1	22.1	23.75	0	11.239	554660000	16	26.2383041381836	26.3074760437012	26.4719982147217	26.1486434936523	26.3784694671631	26.506275177002
	0.214093944798817	0.272208849589031	Cre12.g534400.t1.1	5	5	5	17.7	17.7	17.7	37.727	0	8.7295	265020000	11	NaN	25.6354999542236	25.6604423522949	24.8201179504395	25.2243499755859	26.0828189849854
	0.649577838716468	0.188056310017906	Cre12.g534450.t1.1	7	7	7	57.5	57.5	57.5	15.559	0	30.491	2383500000	33	28.575496673584	28.6411685943604	28.2872276306152	28.3434600830078	28.4216175079346	28.1746463775635
	1.49148950566185	-0.445977528889973	Cre12.g534700.t1.2	8	8	8	43.3	43.3	43.3	23.462	0	22.58	1378200000	23	27.542667388916	27.3270606994629	27.2824192047119	27.9507141113281	27.9346656799316	27.604700088501
	0.385636164201539	-0.236560821533203	Cre12.g534800.t1.1	28	28	28	48.2	48.2	48.2	111.35	0	323.31	7027400000	156	30.0370845794678	30.0905570983887	29.340259552002	30.1268177032471	30.1717643737793	29.8790016174316
	0.0122883652855576	0.0106658935546875	Cre12.g535350.t1.2	6	6	6	7.8	7.8	7.8	123.63	0	16.586	165870000	10	24.0522518157959	24.9518928527832	24.7279586791992	24.6968383789063	24.3813934326172	24.6218738555908
	0.043155730645749	-0.00957934061685961	Cre12.g535851.t1.1	7	7	7	31.4	31.4	31.4	31.056	0	42.79	10886000000	49	30.5180339813232	30.4804859161377	30.3138675689697	30.444803237915	30.5214996337891	30.3748226165771
	1.40123687463055	-0.147618611653645	Cre12.g535950.t1.2	26	26	26	48.7	48.7	48.7	78.358	0	313.09	7503000000	130	29.9419574737549	29.8623352050781	29.9209632873535	30.0249862670898	30.0022258758545	30.1408996582031
+	2.23729233032031	1.24302736918132	Cre12.g537000.t1.2	5	5	5	53	53	53	20.036	0	40.813	1273600000	22	28.2186336517334	27.9548797607422	27.6130886077881	26.8266296386719	26.3842792510986	26.8466110229492
	1.54239811240096	0.237953186035156	Cre12.g537100.t1.2	22	22	22	23.2	23.2	23.2	141.51	0	118.5	1717600000	64	28.0186061859131	27.9930210113525	28.1945095062256	27.7864360809326	27.8937702178955	27.8120708465576
+	3.04853753393944	0.793044408162434	Cre12.g537200.t1.2	31	31	31	37.9	37.9	37.9	117.32	0	171.32	5517200000	108	29.9620971679688	29.8449821472168	29.9704875946045	29.0098266601563	29.1063194274902	29.2822875976563
	0.163372037348579	0.179316838582359	Cre12.g537450.t1.2	3	3	3	22.4	22.4	22.4	13.967	0	4.7173	574920000	14	26.6977653503418	25.6685256958008	26.9019622802734	25.9342479705811	26.4499454498291	26.3461093902588
	1.04519608065216	-0.243950525919598	Cre12.g537581.t1.1	18	18	18	42.3	42.3	42.3	55.703	0	77.081	4675400000	99	29.2416362762451	29.1427021026611	29.3452606201172	29.5066547393799	29.3176460266113	29.637149810791
	0.0853865070564852	-0.0381196339925154	Cre12.g537671.t1.1	6	6	6	2.3	2.3	2.3	361.86	0	20.011	163870000	19	24.5714950561523	24.3763675689697	24.6154899597168	24.3991737365723	24.4399337768555	24.8386039733887
	0.525395980562215	0.0891876220703125	Cre12.g537800.t1.2	14	14	14	53.6	53.6	53.6	27.575	0	39.088	15035000000	106	31.0632972717285	31.0627174377441	30.8733501434326	30.9497680664063	30.9508819580078	30.8311519622803
	0.864379307018019	0.269308090209961	Cre12.g538100.t1.2	12	12	12	41.7	41.7	41.7	38.956	0	26.334	1233900000	41	27.5117893218994	27.561580657959	27.7452220916748	27.2326068878174	27.1897106170654	27.5883502960205
	0.43411599056601	0.123495101928711	Cre12.g538500.t1.1	10	10	10	22.8	22.8	22.8	73.976	0	34.338	664700000	35	26.7158107757568	26.4552249908447	26.5770111083984	26.3867645263672	26.6489715576172	26.3418254852295
	3.01728711847774	-0.438263575236	Cre12.g538700.t1.2	5	5	5	7.8	7.8	7.8	93.487	0	5.1248	189590000	10	24.6847991943359	24.6132431030273	24.5240249633789	25.0837116241455	25.0205574035645	25.0325889587402
	0	-0.201385498046875	Cre12.g538850.t1.1	2	2	2	1.9	1.9	1.9	127.46	0.0016704	2.0198	37184000	6	NaN	22.7383670806885	NaN	22.9340362548828	22.807014465332	23.0782070159912
	0.415956242291049	0.120094299316406	Cre12.g539100.t1.1	15	15	15	30	30	30	67.891	0	41.731	1146400000	47	27.3526229858398	27.3462963104248	27.6899242401123	27.2979774475098	27.2936000823975	27.4369831085205
	0.0253577997812789	0.00394376118977746	Cre12.g540076.t1.1	9	9	9	12.7	12.7	12.7	117.78	0	38.183	251240000	19	NaN	25.3546085357666	25.4126415252686	25.385612487793	25.3148918151855	25.4385395050049
	0.0580253600243485	0.0267785390218087	Cre12.g540200.t1.2	7	7	6	7.2	7.2	6.4	112.66	0	9.071	145630000	20	24.3102874755859	24.442720413208	24.5158100128174	24.1630783081055	24.3550128936768	24.6703910827637
	0.38771432720747	-0.368644714355469	Cre12.g540650.t1.2;Cre16.g655450.t2.1;Cre16.g655450.t1.1;Cre17.g723500.t1.1;Cre09.g395750.t1.1	7	7	7	6	6	6	172.94	0	25.515	387320000	20	25.2452125549316	24.7522583007813	25.8264350891113	25.3974781036377	25.3827476501465	26.1496143341064
	0.693575336202041	-0.289428393046062	Cre12.g541450.t1.2	2	2	2	14.5	14.5	14.5	27.748	0	5.3843	47411000	9	22.7526054382324	22.8365154266357	NaN	23.3171367645264	23.0879497528076	22.8468799591064
	1.40790000187057	0.405263264973957	Cre12.g541800.t1.2;Cre12.g542100.t1.2	14	14	14	22.2	22.2	22.2	94.63	0	68.597	929770000	41	27.0855770111084	27.1480236053467	27.4827003479004	26.7596416473389	26.8051357269287	26.935733795166
	1.52734217418082	-0.234485626220703	Cre12.g542250.t1.1;Cre12.g549550.t1.2;CON__ENSEMBL:ENSBTAP00000025008	24	24	24	76.1	76.1	76.1	49.618	0	323.31	68925000000	459	32.834846496582	32.8866920471191	32.697021484375	32.9553909301758	33.085277557373	33.0813484191895
+	3.60773881940942	-0.535491307576496	Cre12.g542300.t1.2	5	5	5	21.7	21.7	21.7	45.195	0	23.896	266770000	12	25.008939743042	25.0820465087891	24.9638023376465	25.6030597686768	25.5131912231445	25.5450115203857
	0.0781746319207594	0.0303560892740897	Cre12.g542350.t1.2	6	6	6	45.6	45.6	45.6	17.947	0	25.673	1123100000	23	27.1299648284912	27.3849220275879	26.9920482635498	27.2294025421143	27.1944160461426	26.9920482635498
+	3.34421175298159	0.57952880859375	Cre12.g542850.t1.2	7	7	7	43.9	43.9	43.9	23.738	0	8.5248	1955400000	14	28.4534435272217	28.3578338623047	28.528018951416	27.8707370758057	27.8234729766846	27.9064998626709
	0.0293146263493357	0.0105768839518241	Cre12.g542950.t1.1	4	4	4	10.3	10.3	10.3	47.222	0	11.696	210890000	22	24.9604473114014	24.7679977416992	24.9415874481201	24.6766986846924	25.0265216827393	24.9350814819336
	0	-0.242435455322266	Cre12.g543100.t1.2	4	4	4	12	12	12	58.777	0	7.4453	107330000	8	NaN	NaN	24.1343002319336	24.4055500030518	24.4604530334473	24.2642040252686
	1.53367047266315	0.109494527180992	Cre12.g543350.t3.1;Cre12.g543350.t2.1;Cre12.g543350.t1.1;Cre12.g543400.t1.2	10	10	10	33.3	33.3	33.3	40.309	0	24.848	2172200000	38	28.3822841644287	28.4018211364746	28.3760871887207	28.3372631072998	28.227933883667	28.2665119171143
	0.338110313094557	0.10855261484782	Cre12.g544000.t1.2	8	8	8	24.2	24.2	24.2	55.355	0	39.707	328460000	8	NaN	25.836124420166	25.9128513336182	25.7796401977539	25.5919494628906	25.9262161254883
	0.82693795831883	0.443663597106934	Cre12.g544109.t1.1;Cre12.g544050.t1.1	3	3	3	10.5	10.5	10.5	39.67	0	5.9652	167560000	5	NaN	25.2332668304443	24.8735675811768	24.5381889343262	24.6813182830811	NaN
	0.0660301300036291	0.0102113087971993	Cre12.g544150.t1.2;Cre12.g544114.t1.1	7	7	7	37.9	37.9	37.9	25.552	0	44.939	2528700000	49	28.2345733642578	28.2762641906738	28.2963600158691	28.243408203125	28.1797332763672	28.353422164917
	1.6393106132077	1.41254806518555	Cre12.g544600.t1.2	5	5	5	14.5	14.5	14.5	60.566	0	58.091	122120000	11	24.5725364685059	24.4107341766357	25.1330852508545	23.5149669647217	NaN	23.0708408355713
	0.364479393503874	-0.338727951049805	Cre12.g545101.t1.1	10	10	10	9.5	9.5	9.5	148.49	0	18.528	373440000	13	25.2403450012207	25.1851806640625	26.3158435821533	25.6847724914551	25.97092628479	26.1018543243408
	0	0.597023646036785	Cre12.g545177.t1.1	2	2	2	8.6	8.6	8.6	29.879	0	3.9086	91699000	3	NaN	NaN	24.7075672149658	24.4302654266357	24.2241287231445	23.6772365570068
	1.10549700242319	-0.529229482014973	Cre12.g546050.t1.2	16	16	16	50.3	50.3	50.3	49.509	0	64.183	2125400000	49	28.0923976898193	28.0657901763916	27.5808238983154	28.596549987793	28.5914211273193	28.138729095459
	0.0382929286634946	-0.0833797454833984	Cre12.g546650.t1.2	3	3	3	25.1	25.1	25.1	18.837	0	21.123	240220000	9	25.9009037017822	NaN	24.1940021514893	25.2044506072998	25.5537662506104	24.6342811584473
	1.51517134353443	0.449469248453777	Cre12.g546700.t2.1;Cre12.g546700.t1.1	10	10	10	14.5	14.5	14.5	101.95	0	26.933	522780000	26	26.3594932556152	26.335807800293	26.7164649963379	25.916202545166	26.0221900939941	26.1249656677246
	0.13263441382368	0.0794811248779297	Cre12.g547300.t1.1	3	3	3	10	10	10	76.825	0	7.5095	137740000	13	24.7508792877197	24.320240020752	24.1359443664551	24.57004737854	24.2228775024414	24.1756954193115
+	2.76719154647192	-1.15662956237793	Cre12.g547651.t4.1;Cre12.g547651.t3.1;Cre12.g547651.t1.1	4	4	4	5.4	5.4	5.4	139.52	0	16.663	56357000	7	22.6699466705322	22.7034549713135	NaN	NaN	23.7984771728516	23.88818359375
	0.0350381964566107	0.0101267496744804	Cre12.g548000.t1.2	11	11	11	6.7	6.7	6.7	255.54	0	55.539	490650000	32	26.3522529602051	26.0296421051025	26.214693069458	26.2424907684326	26.1444683074951	26.1792488098145
	0.803791914754185	0.52360725402832	Cre12.g548950.t1.2;Cre12.g548400.t1.2	11	7	7	75.5	63.1	63.1	26.686	0	323.31	36623000000	131	32.6601066589355	32.1011505126953	32.6953811645508	31.6518974304199	32.4151306152344	31.8187885284424
	0.048283138730806	-0.0356079737345389	Cre12.g548900.t1.1	5	5	5	10.2	10.2	10.2	55.982	0	7.7372	139290000	15	24.2017993927002	NaN	24.7018699645996	24.2348384857178	24.6167793273926	24.610710144043
	0.350247280605333	-0.622615814208984	Cre12.g549000.t1.2	2	2	2	4.1	4.1	4.1	53.245	0.0011325	2.1744	56882000	3	NaN	23.1406326293945	23.2955799102783	23.1829395294189	NaN	24.4985046386719
	0.114153268227852	0.0830084482828788	Cre12.g549100.t4.1;Cre12.g549100.t3.1;Cre12.g549100.t2.1;Cre12.g549100.t1.1	3	3	3	13.3	13.3	13.3	32.49	0	11.99	168300000	14	24.3200340270996	24.2739810943604	25.0684986114502	24.3557510375977	24.5368251800537	24.5209121704102
	0.598225358112168	0.260566711425781	Cre12.g549300.t1.2	4	4	4	18	18	18	31.534	0	10.629	688500000	16	26.705961227417	26.6540336608887	26.903112411499	26.6144218444824	26.7263736724854	26.1406116485596
	0.534740761985346	-0.340579986572266	Cre12.g549350.t1.2	6	6	6	38.3	38.3	38.3	29.518	0	162.59	2395300000	35	28.3952980041504	28.3002052307129	27.5286521911621	28.5088081359863	28.4326095581055	28.3044776916504
	1.3279109821974	0.55444844563802	Cre12.g549450.t1.2	4	4	4	31.6	31.6	31.6	22.634	0	29.056	228240000	9	25.3750419616699	25.1865787506104	25.4617958068848	24.9147453308105	24.435489654541	25.0098361968994
	0.0132920975622367	0.00239944458007813	Cre12.g549750.t1.2	9	9	9	32.4	32.4	32.4	38.432	0	48.804	1825400000	40	28.0350131988525	27.9848976135254	28.1289329528809	27.9757995605469	28.0440082550049	28.1218376159668
	2.39669695268574	0.49215761820475	Cre12.g549852.t1.1	6	6	6	27	27	27	27.434	0	24.035	1445500000	22	27.899543762207	27.8098030090332	28.0362720489502	27.5230541229248	27.3666133880615	27.3794784545898
	1.77347416415915	-0.544893900553387	Cre12.g550400.t1.2	5	5	5	59.8	59.8	59.8	11.329	0	23.349	766360000	15	26.4529495239258	26.6819076538086	26.5458660125732	27.0672264099121	26.9171829223633	27.3309955596924
	3.68169839225576	0.360414505004883	Cre12.g550700.t1.2	5	5	5	22.4	22.4	22.4	31.535	0	14.929	346310000	19	25.8072509765625	25.8694305419922	25.7974624633789	25.433198928833	25.4894390106201	25.4702625274658
	0.534036953858281	0.75140062967936	Cre12.g550702.t1.1	2	2	2	14	14	14	16.01	0	5.9235	934970000	8	26.9254684448242	26.5395050048828	28.2869644165039	26.022611618042	26.3620548248291	27.1130695343018
	1.21482673384368	-0.180365244547524	Cre12.g550850.t1.2	14	14	14	57.6	57.6	57.6	25.899	0	321.3	148990000000	352	34.2971382141113	34.4145660400391	34.2047080993652	34.4752655029297	34.4323463439941	34.5498962402344
[truncated: 622 more rows]
