# Supplementary material for: Reduction in Phosphoribulokinase Amount and Re-Routing Metabolism in Chlamydomonas reinhardtii CP12 Mutants
Source: Int J Mol Sci. 2022 Feb 28;23(5):2710. doi: 10.3390/ijms23052710 (PMC8910624; doi:10.3390/ijms23052710)
Supplement: Supplementary file 1 [file ijms-23-02710-s001.zip › SupplementData_Table S2.xlsm]

## Sheet: Proteins with diff abundance
	Significance log10(P-Value)	Difference log2(∆CP12/WT)	IDs Phytozome	Name
Motility
	2.00706	-2.56387	Cre16.g650600.t1.2	Mastigoneme-like flagellar protein
	3.78841	-1.81668	Cre07.g321400.t1.1	Flagellar Associated Protein
	2.70207	-0.84266	Cre18.g750047.t1.1	Flagella membrane glycoprotein 1A (minor form)
	2.46046	-0.7748	Cre09.g403900.t1.2	Coiled-Coil Flagellar Associated Protein 294
	2.60738	-0.6589	Cre05.g242500.t1.2	Radial spoke protein 4
	3.44994	-0.65035	Cre06.g291700.t1.2	Radial spoke protein 3
	3.02007	1.74498	Cre09.g392867.t1.1	Flagella membrane glycoprotein 1B (major form)
Protein degradation
	3.61969	-2.92827	Cre01.g004900.t1.2	Similar to Putatative Protease/Amidase
	2.44934	-0.72851	Cre16.g652100.t1.2	Methionine aminopeptidase
	2.60966	0.602116	Cre06.g281350.t1.2	Mitochondrial LON protease
	4.32114	0.65368	Cre16.g679550.t1.1	Serine protease inhibitor (SERPIN) family protein. Flagella associated protein
	2.54603	0.74478	Cre17.g734400.t1.1	Ubiquitin ligase SCF complex subunit Cullin
	4.28574	0.76646	Cre12.g508500.t1.2	Gly-Xaa carboxypeptidase / Glycine carboxypeptidase
	2.91957	1.49164	Cre04.g226850.t1.2	Pepsin-type aspartyl protease
	2.88719	2.38699	Cre12.g498500.t1.2	PROTEASE DO-LIKE 1
Chaperones
	3.59104	0.67095	Cre43.g760497.t1.1	ATPase family associated with various cellular activities (AAA) (AAA) // Clp amino terminal domain. pathogenicity island component (Clp_N)
	3.07281	0.68066	Cre10.g465550.t1.1	ClpD chaperone. Hsp100 family
	2.61879	0.68726	Cre09.g386750.t1.2	Heat shock protein 90A
	2.7481	0.78853	Cre09.g393200.t1.2	Heat shock protein 70C
	2.64061	0.96091	Cre03.g144967.t1.1	ATPase family AAA domain-containing protein 3A/B
	2.31807	0.98531	Cre02.g090850.t1.1	chaperone PROTEIN CLPB3
Transcription
	3.15465	0.69212	Cre10.g439550.t2.1;Cre10.g439550.t1.1	PTHR23354 - NUCLEOLAR PROTEIN 7/ESTROGEN RECEPTOR COACTIVATOR-RELATED
	3.24434	1.22076	Cre06.g278157.t1.1	Poly(ADP-ribose) glycohydrolase
	3.48035	1.0128	Cre17.g734100.t1.2	Adenylosuccinate synthase / Succinoadenylic kinosynthetase
Translation
	3.49631	-0.44482	Cre06.g259150.t1.2	Translation elongation factor Tu family protein
	3.35715	1.49936	Cre07.g352800.t1.2	TRANSLATION ELONGATION FACTOR EF-1 ALPHA
DNA/RNA
	2.82563	0.9201	Cre15.g641000.t2.1	RAN BINDING PROTEIN
	2.39401	1.35285	Cre08.g361850.t1.2	CreA protein (CreA) / translocon at the inner envelope membrane of chloroplasts / In Aspergillus: transcription regulator
	3.28202	2.41864	Cre17.g726850.t1.2	60 kDa SS-A/Ro ribonucleoprotein (TROVE2. SSA2)
	3.8444	4.80448	Cre17.g725750.t1.2;Cre10.g447800.t1.2	K11089 - 60 kDa SS-A/Ro ribonucleoprotein (TROVE2. SSA2)
	2.91462	-0.59929	Cre17.g720450.t1.1	STRUCTURAL MAINTENANCE OF CHROMOSOMES SMC FAMILY MEMBER
	3.04805	-0.70543	Cre12.g497350.t1.1	PentatricoPeptide Repeat protein (DNA-directed RNA polymerase III?)
	2.6183	-1.03929	Cre12.g487100.t1.2	Methionyl-tRNA synthetase
	2.6805	2.57852	Cre01.g053288.t2.1;Cre01.g053288.t1.2	K01974 - RNA 3'-terminal phosphate cyclase (ATP) (RTCA. rtcA)
Photosynthesis
Photochemical phase of photosynthesis
	4.16695	-8.55855	Cre17.g720250.t1.2	Chlorophyll a/b binding protein of photosystem II
	1.82096	-2.70398	Cre01.g051500.t1.2	Uncharacterized thykaloid lumenal polypeptide Makinder: chloroplast not homogeneous. not pyrenoid
	2.333	-0.94993	Cre14.g626700.t1.2	Chloroplast ferredoxin
	3.0893	-0.8287	Cre16.g690431.t2.1	Geranylgeranyl reductase family - Chlorophy ll
	1.55251	-1.18401	Cre05.g243050.t1.2	thioredoxin F1
*	2.10337	-0.799677	Cre12.g510650.t1.2	fructose-1,6-bisphosphatase 2
	2.45377	-0.72834	Cre11.g476750.t1.2	Ferredoxin--NADP(+) reductase
Calvin Benson Bassham cycle
	1.80763	-2.69469	Cre12.g554800.t1.2	Phosphoribulokinase / Phosphopentokinase
	2.33542	-0.85309	Cre09.g388500.t1.2	Rubisco LSMT substrate-binding (Rubis-subs-bind)
	2.34187	2.29939	Cre10.g436550.t1.2	Essential Pyrenoid Component 1 (EPYC)
Transporters
	2.7869	1.44299	Cre15.g637761.t3.1	ATP-binding cassette. subfamily D (ALD). member 3 (ABCD3. PMP70)
	2.30929	-1.01839	Cre02.g075400.t2.1	PLAC8 familly = role in transport of heavy metals
	2.70194	0.84551	Cre15.g635067.t1.1	PERIPLASMIC PHOSPHATE BINDING COMPONENT OF PHOSPHATE ABC TRANSPORTER
	2.97618	3.91346	Cre17.g700750.t1.2	GPR1/FUN34/YaaH family membrane protein
	2.20501	1.59749	Cre02.g094250.t1.1	peroxisomal adenine nucleotide transporter
Redox homestasis
	3.28485	-0.79143	Cre17.g715500.t1.2	alkyl hydroperoxide reductase/thiol specific antioxidant/Mal allergen protein
	2.88394	-0.73866	Cre10.g426400.t1.1	Putative thioredoxin-like protein
	3.01451	-0.59235	Cre02.g095069.t1.1	THIOREDOXIN PEROXIDASE // PEROXIREDOXIN DOT5
	2.38212	0.7637	Cre12.g554850.t1.2	Thioredoxin h2
	2.45431	0.79579	Cre02.g087700.t1.2	L ascorbate peroxidase
	2.53417	0.84281	Cre09.g417150.t1.2	Mono-functional catalase
	2.87706	0.85649	Cre19.g750547.t4.1;Cre19.g750547.t3.1;Cre19.g750547.t2.1;Cre19.g750547.t1.1	Type-II calcium-dependent NADH dehydrogenase / Pyridine nucleotide-disulphide oxidoreductase
	2.31118	1.09543	Cre16.g688550.t1.2	Glutathione S-transferase. cytoplasm
	2.96742	1.306	Cre06.g263300.t1.2	PEROXISOMAL MEMBRANE PROTEIN 11C-RELATED
	2.3234	2.02027	Cre16.g676600.t1.1	FAD-linked oxidoreductase-like
	2.33442	2.14347	Cre16.g680454.t1.1	Glutathione S-transferase. N-terminal domain (GST_N_3)
	3.20654	2.16517	Cre15.g636800.t1.1	DISULFIDE-BOND OXIDOREDUCTASE YFCG / Glutathione S-transferase
	2.13917	2.78895	Cre02.g093750.t1.2	Nucleoredoxin 2
Carbohydrates metabolism
	2.72888	-1.04752	Cre04.g215150.t2.1;Cre04.g215150.t1.2	Soluble starch synthase I (mitochondrion (TargetP) or Chloroplast (Predalgo))
	2.98698	-0.76797	Cre10.g444700.t1.1	Starch Branching Enzyme
	3.27715	0.49757	Cre04.g229700.t1.2	UDP-glucose pyrophosphorylase
	3.03446	0.5362	Cre09.g394436.t1.1	PF03030 - Inorganic H+ pyrophosphatase (H_PPase)
*	2.49836	-0.666638	Cre12.g533550.t1.1	pyruvate kinase 1
	2.30578	0.79223	Cre06.g269650.t1.2;Cre06.g269601.t1.1	Starch binding domain (CBM_20) // SAP domain (SAP) // Cyclomaltodextrin glucanotransferase / Cyclodextrin glycosyltransferase
Polyamines synthesis
	4.89686	-0.54369	Cre12.g558450.t1.2	Spermidine synthase
Gluconeogenesis
	2.15879	1.80151	Cre07.g338451.t1.1	Fructose-bisphosphatase / Hexose diphosphatase (Calvin / gluconeogenesis. juste before Ru5P) – cytoplasm?
	2.16456	0.918708	Cre06.g268750.t1.2	Malate dehydrogenase, decarboxylating
	4.07833	2.76134	Cre01.g032650.t2.1;Cre01.g032650.t1.2	transaldolase
Pyruvate / PEP
*	1.60703	-1.15974	Cre02.g147900.t4.1	Pyruvate kinase of the glycolysis pathway – Cytoplasm- superpathway of cytosolic glycolysis (plants). pyruvate dehydrogenase and TCA cycle
	2.49836	-0.66664	Cre12.g533550.t1.1	PYRUVATE KINASE-RELATED idem as Cre12.g147900. cytoplasm
	6.11989	0.86676	Cre17.g734548.t1.1	PPDK [Pyruvate phosphate dikinase] kinase / Pyruvate. C4 photosynthetic carbon assimilation cycle. NADP-ME type. L-glutamine biosynthesis III. Chloroplast (TargetP) Mitochondrion (Predalgo)
Glyoxylate cycle
	4.28954	8.07608	Cre06.g282800.t1.2	Isocitrate Lyase 1 ICL1
	3.86653	6.1874	Cre03.g144807.t1.1;REV__Cre01.g020918.t1.1	Malate synthase MAS1
	4.14192	1.19323	Cre03.g194850.t1.2	Malate dehydrogenase MDH1
Krebs Cycle
	3.04854	0.79304	Cre12.g537200.t1.2	2-oxoglutarate dehydrogenase. E1 subunit
	2.68244	0.74456	Cre07.g343700.t1.2;Cre07.g343433.t1.1	Dihydrolipoamide succinyltransferase. oxoglutarate dehydrogenase E2 component
	3.56541	0.47629	Cre04.g214500.t1.1	Isocitrate dehydrogenase. NADP-dependent
	2.84909	0.57875	Cre01.g020350.t1.2	Succinate dehydrogenase subunit b560
	2.90347	0.88624	Cre14.g619133.t1.1	succinate dehydrogenase (ubiquinone) flavoprotein subunit (SDHA. SDH1) – Mitochondrion- superpathway of cytosolic glycolysis (plants). pyruvate dehydrogenase and TCA cycle. + anaerobic respiration
	3.06761	1.518	Cre03.g149100.t1.2	Citrate (Si)-synthase / Citrate oxaloacetate-lyase (pro-3S)-CH(2)COO→acetyl-CoA) L-glutamine biosynthesis _ mitochondrion superpathway of cytosolic glycolysis (plants). pyruvate dehydrogenase and TCA cycle
	2.54519	1.82027	Cre03.g149250.t1.2	Isocitrate lyase
Lipids hydrolysis
	3.83451	1.24566	Cre17.g727300.t1.2	Aldolase. NADH:flavin oxidoreductase/NADH oxidase
Vesicle
	3.58779	0.86305	Cre16.g657550.t1.1	Protein involved in vacuole import and degradation // VID27 cytoplasmic protein (VID27)
Sterols metabolism
	2.2251	1.09404	Cre13.g569350.t1.2	NAD DEPENDENT EPIMERASE/DEHYDRATASE // SUBFAMILY NOT NAMED / reductase flavonol cinnamoyl
	3.53983	1.17002	Cre14.g633550.t1.2	Sterol carrier/transfer protein
	3.4318	1.95584	Cre08.g381800.t1.1	farnesyl diphosphate biosynthesis;isoprenoid biosynthetic process. Isopentenyl-diphosphate Delta-isomerase / Methylbutenylpyrophosphate isomerase
	2.17503	-0.88273	Cre12.g500500.t2.1	Sterol-C24-methyltransferase. SAM-dependent methyltransferases
Amino-acid metabolism
	4.18115	0.45196	Cre16.g685550.t1.2	O-acetylserine (Thiol)-lyase/cysteine synthase or Cysteine Synthase
	3.34421	0.57953	Cre12.g542850.t1.2	Aci-reductone dioxygenase
	3.84032	3.50636	Cre09.g399250.t1.2	Ketoacid isomerase-like protein
	2.92805	1.18237	Cre06.g278148.t1.1	Pyrroline-5-carboxylate reductase + 6-phosphogluconate dehydrogenase (proline + OPP juste before Ru5P)
	2.9355	0.56335	Cre03.g146527.t1.1	Glutamic-gamma-semialdehyde dehydrogenase
	3.20125	1.05875	Cre17.g734200.t1.2	LL-diaminopimelate aminotransferase / LL-diaminopimelate transaminase
	3.89912	1.73442	Cre09.g387726.t1.1	aspartate aminotransferase.
	1.98378	1.40655	Cre15.g643550.t1.2	pyridoxal 5-phosphate synthase pdxS subunit (pdxS. pdx1) / L-glutamine degradation I ?
Ammonium
*	1.83475	-2.36406	Cre03.g159254.t2.1	ammonium transporter
*	1.19622	-1.92594	Cre16.g691750.t1.2	Acetamidase/Formamidase family protein (85%P) – dégradation des AA… - expressed with high Urea. Cytoplasm
*	1.46496	-3.11976	Cre01.g009350.t1.2	Agmatine deiminase Urea. mitochondrion. Peptidyl-arginine deiminase
*	1.55047	-1.55372	Cre13.g569850.t1.2	Ammonium transporter 1
Miscellaneous proteins using NADP(H)
	2.69666	1.79165	Cre11.g467692.t1.1;Cre11.g467693.t2.1;Cre11.g467693.t1.1	Protein of unknown function DUF1517
	2.2752	-0.79186	Cre12.g556600.t1.2	Glyceraldehyde 3-phosphate dehydrogenase. nonphosphorylating
	2.74395	1.47561	Cre02.g107150.t1.1	Aromatic-ring-hydroxylating dioxygenase. naphthalene 1;2-dioxygenase Alpha Subunit. BETA CATENIN-RELATED ARMADILLO REPEAT-CONTAINING
	2.9166	0.94963	Cre11.g476550.t1.2	Alcohol dehydrogenase. Polyketide synthase. enoylreductase domain…
Miscellaneous proteins
	2.78014	2.88418	Cre08.g365851.t1.1	Carlactone synthase
	2.79725	2.66867	Cre11.g478100.t1.2	Polyketide cyclase (secondary metabolite) SnoaL-like domain
	2.23729	1.24303	Cre12.g537000.t1.2	Auxin binding protein (Auxin_BP)
	3.47316	1.35212	Cre17.g712600.t1.2	Unknown. kinase domain containing protein
	1.675	2.39455	Cre16.g676350.t1.1	katanin p60 ATPase-containing subunit A1 [EC:3.6.4.3] (KATNA1)
	3.99268	1.05329	Cre12.g500550.t1.2	CALCIUM-ACTIVATED CHLORIDE CHANNEL REGULATOR
	3.4244	1.44567	Cre15.g639150.t2.1	LEUCINE ZIPPER-EF-HAND CONTAINING TRANSMEMBRANE PROTEIN
	2.33369	0.89151	Cre02.g143667.t1.1	Plastid lipid associated protein
	2.10736	-1.2441	Cre03.g167400.t1.2	PF11282 - Protein of unknown function
	3.4498	1.07046	Cre05.g230850.t1.1	Ankyrin repeat-containing domain
	1.97584	1.07914	Cre08.g374950.t1.1	PF02582 - Uncharacterised ACR. YagE family COG1723 (DUF155)
	2.5248	1.44186	Cre09.g396500.t1.1	Halo-acid dehalogenase-like hydrolase
	4.06652	0.9169	Cre12.g515850.t1.2	Proliferating cell nuclear antigen homolog
	3.59397	-0.73198	Cre12.g519900.t1.2	UDP-N-acetylmuramoyl-L-alanyl-D-glutamate--2.6-diaminopimelate ligase
	3.60774	-0.53549	Cre12.g542300.t1.2	Glycerate 3? kinase
	1.69908	2.88195	Cre13.g586450.t1.2;Cre13.g586450.t2.1;Cre13.g586950.t1.2	N-acetyltransferase
	2.34637	0.9825	Cre15.g638400.t1.2	unknown
	2.68706	0.69705	Cre15.g643600.t1.2	Iron-sulfur cluster assembly protein
	2.37363	0.70918	Cre16.g675650.t1.2	Aldehyde dehydrogenase
	2.362	0.79916	Cre16.g685500.t2.1;Cre16.g685500.t1.2	Uncharacterized conserved protein. contains kelch repeat
	3.19589	1.2042	Cre16.g687350.t1.2	Acyl-CoA oxidase/dehydrogenase
	2.46556	0.73986	Cre16.g689647.t1.1	Argonaute-like protein
	4.26841	0.90804	Cre16.g695050.t1.2	3-hydroxyacyl-CoA dehydrogenase
	2.38702	1.16843	Cre19.g750847.t3.1;Cre19.g750847.t1.1;Cre19.g750847.t2.1	BAND 7 PROTEIN-RELATED // STOMATIN-LIKE PROTEIN 2. MITOCHONDRIAL
	2.84753	2.6035	Cre13.g589450.t1.2	VON WILLEBRAND FACTOR A DOMAIN-CONTAINING PROTEIN 5A
	3.41688	1.38181	Cre02.g143567.t1.1	unknown
	2.3134	-1.15503	Cre03.g189350.t1.2	unknown
	2.77933	1.50911	Cre07.g353450.t1.2	Acetyl-CoA synthetase/ligase
	2.78781	-0.695771	Cre09.g405800.t1.2	INOSINE-5-MONOPHOSPHATE DEHYDROGENASE RELATED
	3.30037	0.535251	Cre12.g487850.t1.2	ARF/SAR superfamily small monomeric GTP binding protein
	2.76719	-1.15663	Cre12.g547651.t4.1;Cre12.g547651.t3.1;Cre12.g547651.t1.1	Actin filament-coating protein tropomyosin
